# Supplementary material for: Wheat inositol pyrophosphate kinase TaVIH2-3B modulates cell-wall composition and drought tolerance in Arabidopsis
Source: BMC Biol. 2021 Dec 11;19:261. doi: 10.1186/s12915-021-01198-8 (PMC8665518; doi:10.1186/s12915-021-01198-8)
Supplement: Supplementary file 9 — Additional file 9: Table S2: List of genes up- and down-regulated in #line4 (Sheets1,2) and line6 (Sheets3,4) w.r.t. Col-0(Ev) lines. DEGs were obtained using the Kallisto-DESeq2 pipeline; genes with LFC > 1 in either direction and padj < 0.05 were considered to be differentially regulated. [file 12915_2021_1198_MOESM9_ESM.xlsx]

## Sheet: Line4UP
Additional file 9: Table S2: List of genes up- and down-regulated in #line4 (Sheets1,2) and line6 (Sheets3,4) w.r.t. Col-0(Ev) lines. DEGs were obtained using the Kallisto-DESeq2 pipeline; genes with LFC > 1 in either direction and padj < 0.05 were considered to be differentially regulated.
Gene	baseMean	log2FC	lfcSE	pvalue	padj	GeneID	Locus	Protein product	Protein Name
AT5G51190	245.107	12.6772	3.09496	3.72908e-22	3.01015e-20	835193		NP_568755.1	Integrase-type DNA-binding superfamily protein
AT3G51810	6.9139	6.41763	2.59842	6.64739e-06	9.42094e-05	824344	EM1	NP_190749.1	Stress induced protein
AT1G14940	6.50504	6.26396	2.61436	1.39211e-05	0.000181798	838059		NP_001184997.1	Polyketide cyclase/dehydrase and lipid transport superfamily protein
AT1G53480	178.921	6.01209	0.381751	5.59026e-56	1.83155e-53	841783	MRD1	NP_175753.1	mto 1 responding down 1
AT5G21960	37.5937	5.3728	0.700074	9.54077e-15	4.53217e-13	832256		NP_680184.1	Integrase-type DNA-binding superfamily protein
AT5G04010	3.90231	5.10532	2.62226	0.000271602	0.00255113	830280		NP_196021.2	F-box family protein
AT2G33070	8.64788	4.92757	1.40197	2.21071e-05	0.000276234	817869	NSP2	NP_180866.1	nitrile specifier protein 2
AT5G45690	19.3343	4.63288	0.82925	6.75012e-09	1.68973e-07	834608		NP_199381.1	histone acetyltransferase (DUF1264)
AT4G27654	128.569	4.57319	0.318948	2.15518e-47	5.27641e-45	828878		NP_567783.1	transmembrane protein
AT2G41231	14.1323	4.42286	0.980726	1.18325e-06	1.96582e-05	10723020		NP_001189725.1	transmembrane protein
AT1G71450	6.19476	4.26815	1.48205	0.000196111	0.00191758	843486		NP_177301.1	Integrase-type DNA-binding superfamily protein
AT1G19210	36.8085	4.09655	0.518779	5.01328e-16	2.68488e-14	838504		NP_173355.3	Integrase-type DNA-binding superfamily protein
AT1G50750	27.7909	4.06083	0.589422	9.30953e-13	3.67743e-11	841497		NP_001319190.1	aminotransferase-like, mobile domain protein
AT3G02840	78.1848	3.95403	0.349135	1.12982e-30	1.41412e-28	821225		NP_566184.1	ARM repeat superfamily protein
AT3G03280	5.12486	3.88039	1.55679	0.000601513	0.00510713	821302		NP_186978.1	hypothetical protein AT3G03280
AT1G74930	630.983	3.85873	0.130153	4.87312e-194	1.3571e-190	843832	ORA47	NP_177631.1	Integrase-type DNA-binding superfamily protein
AT2G05580	95.4162	3.73521	0.34393	1.55294e-28	1.72129e-26	3768507		NP_178626.1	Glycine-rich protein family
AT4G29780	1001.91	3.71773	0.108608	1.13561e-257	8.43345e-254	829100		NP_567834.2	nuclease
AT4G24570	1155.95	3.69177	0.101675	1.0407e-289	1.15929e-285	828559	DIC2	NP_194188.1	dicarboxylate carrier 2
AT3G10595	4.96864	3.66874	1.65248	0.00103623	0.0081634	820228		NP_683547.2	Duplicated homeodomain-like superfamily protein
AT2G29045	17.1574	3.63373	0.732179	8.54088e-08	1.76024e-06	3767774	LCR62	NP_001031441.1	low-molecular-weight cysteine-rich 62
AT5G38700	4.58442	3.54507	1.63392	0.00120495	0.00924735	833860		NP_198686.2	cotton fiber protein
AT5G14995	16.6889	3.49595	0.77145	4.22549e-07	7.74811e-06	5008212		NP_001078586.1	ECA1 gametogenesis related family protein
AT3G09870	21.1554	3.44261	0.641521	8.15175e-09	1.99575e-07	820145		NP_187598.1	SAUR-like auxin-responsive protein family
AT1G14950	43.5602	3.37417	0.447954	4.64263e-15	2.27325e-13	838060		NP_172948.1	Polyketide cyclase/dehydrase and lipid transport superfamily protein
AT4G01985	125.031	3.35646	0.257888	1.48595e-39	2.71357e-37	2745601		NP_001328121.1	hypothetical protein AT4G01985
AT1G54870	9.50946	3.34435	0.951283	4.14457e-05	0.000487009	841926		NP_001322466.1	NAD(P)-binding Rossmann-fold superfamily protein
AT1G65670	7.74606	3.32222	1.09278	0.000212805	0.00206134	842878	CYP702A1	NP_176744.1	cytochrome P450, family 702, subfamily A, polypeptide 1
AT1G18300	465.005	3.29386	0.142484	2.46281e-119	2.61281e-116	838410	NUDT4	NP_173266.1	nudix hydrolase homolog 4
AT3G55980	1762.71	3.27879	0.0885602	2.62192e-301	5.84137e-297	824764	SZF1	NP_001326199.1	salt-inducible zinc finger 1
AT2G04025	30.4158	3.277	0.50231	4.44206e-12	1.61443e-10	814929	RGF3	NP_178486.2	root meristem growth factor
AT5G51990	7.8957	3.2704	1.15202	0.000327463	0.00300723	835274	CBF4	NP_200012.1	C-repeat-binding factor 4
AT4G13395	82.6185	3.23977	0.301349	5.67491e-28	6.16739e-26	5008138	RTFL12	NP_001078384.1	ROTUNDIFOLIA like 12
AT5G45340	337.431	3.20627	0.159104	1.86127e-91	1.5949e-88	834570	CYP707A3	NP_851136.1	cytochrome P450, family 707, subfamily A, polypeptide 3
AT1G07135	658.189	3.17678	0.129506	7.35397e-134	1.17028e-130	837224		NP_172193.2	glycine-rich protein
AT4G27280	812.629	3.12501	0.134129	2.64723e-121	3.10409e-118	828836		NP_194458.1	Calcium-binding EF-hand family protein
AT1G76650	211.886	3.09567	0.18598	1.44186e-63	6.17753e-61	843998	CML38	NP_001077834.1	calmodulin-like 38
AT4G27652	270.714	3.09006	0.173769	8.89502e-72	4.50391e-69	828877		NP_567782.1	hypothetical protein AT4G27652
AT1G73540	969.487	3.08681	0.100548	3.37699e-208	1.0748e-204	843688	NUDT21	NP_177495.2	nudix hydrolase homolog 21
AT4G11280	692.18	3.06996	0.115862	8.2063e-156	1.66207e-152	826730	ACS6	NP_192867.1	1-aminocyclopropane-1-carboxylic acid (acc) synthase 6
AT3G44260	1218.71	3.0641	0.0942343	3.59537e-233	2.00253e-229	823551	CAF1a	NP_190012.1	Polynucleotidyl transferase, ribonuclease H-like superfamily protein
AT1G12610	38.0232	3.05333	0.439749	2.69753e-13	1.10883e-11	837817	DDF1	NP_172721.1	Integrase-type DNA-binding superfamily protein
AT5G59820	358.254	3.03362	0.151567	2.43238e-90	1.93539e-87	836103	RHL41	NP_200790.1	C2H2-type zinc finger family protein
AT1G31670	28.7967	3.0199	0.523542	5.32315e-10	1.55984e-08	840054		NP_174448.1	Copper amine oxidase family protein
AT5G05020	135.257	2.98361	0.223733	1.15299e-41	2.29353e-39	830384		NP_196121.1	Pollen Ole e 1 allergen and extensin family protein
AT1G26762	5.20612	2.95398	1.41494	0.00249494	0.0170977	5007726		NP_001077598.1	transmembrane protein
AT5G17350	68.2767	2.9249	0.34224	7.84368e-19	5.07832e-17	831601		NP_197237.1	hypothetical protein AT5G17350
AT4G34410	230.202	2.90469	0.184925	1.18657e-56	4.067e-54	829591	RRTF1	NP_195167.1	redox responsive transcription factor 1
AT3G57510	125.99	2.86562	0.289314	2.12963e-24	1.90546e-22	824918	ADPG1	NP_191310.1	Pectin lyase-like superfamily protein
AT1G27730	1161.6	2.84285	0.0913924	1.27896e-213	4.74899e-210	839666	STZ	NP_174094.1	salt tolerance zinc finger
AT4G27140	428.556	2.75737	0.148564	4.95382e-78	3.15332e-75	828822	SESA1	NP_194444.1	seed storage albumin 1
AT3G11310	6.13902	2.74679	1.22855	0.00143421	0.0107224	820303		NP_187739.1	Myb/SANT-like DNA-binding domain protein
AT3G04190	10.0118	2.74053	0.922495	0.000165286	0.00165204	819574		NP_187069.1	RmlC-like cupins superfamily protein
AT2G44840	72.9731	2.7261	0.29084	5.11983e-22	4.10305e-20	819093	ERF13	NP_182011.1	ethylene-responsive element binding factor 13
AT4G09600	8.55004	2.72522	0.980976	0.000316414	0.00292385	826545	GASA3	NP_192698.1	GAST1 protein homolog 3
AT2G15010	26.004	2.70754	0.500571	4.57598e-09	1.17587e-07	815990		NP_179105.1	Plant thionin
AT1G50745	13.1022	2.70335	0.724577	1.22366e-05	0.00016237	28717343		NP_001320844.1	plant mobile domain protein
AT3G23167	49.4018	2.69498	0.353798	1.92353e-15	9.65188e-14	3768907	LCR39	NP_001030746.1	low-molecular-weight cysteine-rich 39
AT3G50060	672.848	2.68941	0.110299	1.91483e-132	2.84403e-129	824168	MYB77	NP_190575.1	myb domain protein 77
AT5G39180	10.9983	2.689	0.853522	9.07938e-05	0.000972965	833912		NP_198734.1	RmlC-like cupins superfamily protein
AT1G52810	41.9458	2.68105	0.389635	4.56127e-13	1.85778e-11	841714		NP_175690.1	2-oxoglutarate (2OG) and Fe(II)-dependent oxygenase superfamily protein
AT2G30020	741.628	2.6785	0.112021	1.33999e-127	1.65854e-124	817553		NP_180563.1	Protein phosphatase 2C family protein
AT4G31970	55.0195	2.65469	0.36851	3.42372e-14	1.53475e-12	829327	CYP82C2	NP_194925.1	cytochrome P450, family 82, subfamily C, polypeptide 2
AT5G57530	17.2832	2.62442	0.65562	3.77478e-06	5.65937e-05	835857	XTH12	NP_200561.1	xyloglucan endotransglucosylase/hydrolase 12
AT1G62225	406.69	2.61643	0.131755	6.34627e-89	4.87547e-86	842519		NP_683458.1	transmembrane protein
AT3G04640	534.807	2.60451	0.124343	1.53477e-98	1.55423e-95	819622		NP_001078106.1	glycine-rich protein
AT3G04170	28.1381	2.60305	0.51817	3.2547e-08	7.1936e-07	819572		NP_187067.1	RmlC-like cupins superfamily protein
AT5G47230	204.317	2.59598	0.175779	1.71608e-50	4.77908e-48	834770	ERF5	NP_568679.1	ethylene responsive element binding factor 5
AT1G61470	48.086	2.58069	0.381427	8.04835e-13	3.19055e-11	842441		NP_176342.1	Polynucleotidyl transferase, ribonuclease H-like superfamily protein
AT4G27657	121.631	2.5536	0.230446	1.01711e-29	1.19895e-27	828879		NP_567784.1	hypothetical protein AT4G27657
AT1G73190	57.5817	2.54584	0.334363	1.71146e-15	8.62663e-14	843653	TIP3;1	NP_177462.1	Aquaporin-like superfamily protein
AT1G62000	1611.12	2.54568	0.086206	6.24355e-193	1.54556e-189	842495		NP_176391.1	transmembrane protein
AT1G62080	2056.45	2.53371	0.0923031	3.68409e-167	8.20777e-164	842504		NP_564791.1	transmembrane protein
AT1G10880	45.7009	2.52393	0.356257	9.88435e-14	4.2677e-12	28717231		NP_001318976.1	core-2/I-branching beta-1,6-n-acetylglucosaminyltransferase family protein
AT3G52000	17.0582	2.50795	0.615813	2.93503e-06	4.50963e-05	824363	scpl36	NP_190768.1	serine carboxypeptidase-like 36
AT5G61600	1049.79	2.49257	0.100064	3.92198e-138	6.72137e-135	836281	ERF104	NP_200968.1	ethylene response factor 104
AT3G10930	120.875	2.48703	0.222266	3.07453e-30	3.74303e-28	820264		NP_566382.5	hypothetical protein AT3G10930
AT5G56369	19.9794	2.45997	0.569314	9.55495e-07	1.62376e-05	3771520		NP_001032082.1	Defensin-like (DEFL) family protein
AT1G33760	18.0218	2.44598	0.6282	5.48189e-06	7.89979e-05	840267		NP_174636.1	Integrase-type DNA-binding superfamily protein
AT3G22830	14.6404	2.43089	0.692804	2.51642e-05	0.00031181	821854	HSFA6B	NP_188922.1	heat shock transcription factor A6B
AT2G39650	185.235	2.42631	0.18935	7.95114e-39	1.3732e-36	818548		NP_181495.1	cruciferin (DUF506)
AT3G52970	35.1089	2.40981	0.411792	3.18375e-10	9.61123e-09	824463	CYP76G1	NP_190865.2	cytochrome P450, family 76, subfamily G, polypeptide 1
AT3G49340	25.1502	2.40937	0.566533	1.1175e-06	1.86353e-05	824096		NP_566920.1	Cysteine proteinases superfamily protein
AT3G58740	189.509	2.40937	0.177985	6.34993e-43	1.36029e-40	825043	CSY1	NP_191433.1	citrate synthase 1
AT1G19900	84.682	2.39596	0.305561	2.7607e-16	1.51492e-14	838578		NP_173419.1	glyoxal oxidase-related protein
AT4G28520	4001.75	2.39383	0.103265	4.48405e-120	4.99501e-117	828970	CRU3	NP_194581.1	cruciferin 3
AT4G17490	476.282	2.38148	0.128879	1.77767e-77	1.10013e-74	827463	ERF6	NP_567529.1	ethylene responsive element binding factor 6
AT5G57560	1018.36	2.37022	0.0976519	2.61708e-131	3.64411e-128	835860	TCH4	NP_200564.1	Xyloglucan endotransglucosylase/hydrolase family protein
AT2G27080	117.617	2.35744	0.221726	1.45943e-27	1.55572e-25	817250		NP_565634.1	Late embryogenesis abundant (LEA) hydroxyproline-rich glycoprotein family
AT1G76290	8.24574	2.35463	0.94841	0.000638214	0.00537775	843962		NP_177756.1	AMP-dependent synthetase and ligase family protein
AT2G40000	3084	2.33888	0.0745621	3.92601e-217	1.74935e-213	818588	HSPRO2	NP_181529.1	ortholog of sugar beet HS1 PRO-1 2
AT2G41640	386.555	2.33579	0.128325	3.51791e-75	1.95939e-72	818762		NP_001189728.1	Glycosyltransferase family 61 protein
AT3G61190	168.84	2.33558	0.205358	3.39314e-31	4.44681e-29	825291	BAP1	NP_001190150.2	BON association protein 1
AT4G29460	8.01989	2.32342	0.950837	0.000728342	0.00603224	829067	PLA2-GAMMA	NP_194675.1	Phospholipase A2 family protein
AT1G76600	251.887	2.3177	0.159888	8.10155e-49	2.09877e-46	843993		NP_565136.1	poly polymerase
AT1G48910	9.0933	2.31514	0.89371	0.000468135	0.00411261	841313	YUC10	NP_175321.1	Flavin-containing monooxygenase family protein
AT1G17810	61.4646	2.31419	0.31566	1.51909e-14	7.06552e-13	838359	BETA-TIP	NP_173223.1	beta-tonoplast intrinsic protein
AT2G41225	24.5451	2.31406	0.513097	3.68676e-07	6.8277e-06	6240955		NP_001118493.1	transmembrane protein
AT1G04660	220.76	2.29772	0.207411	9.37739e-30	1.11127e-27	839454		NP_563714.1	glycine-rich protein
AT1G80840	507.795	2.28629	0.14626	2.97784e-56	9.90199e-54	844423	WRKY40	NP_178199.1	WRKY DNA-binding protein 40
AT1G20310	25.0159	2.28544	0.511268	4.41743e-07	8.0471e-06	838619		NP_564111.1	syringolide-induced protein
AT2G01300	155.236	2.27864	0.198564	1.14115e-31	1.55022e-29	814658		NP_178239.1	mediator of RNA polymerase II transcription subunit
AT4G30880	98.306	2.2758	0.246723	1.93802e-21	1.51499e-19	829212		NP_194817.2	Bifunctional inhibitor/lipid-transfer protein/seed storage 2S albumin superfamily protein
AT5G22810	27.8104	2.27074	0.503645	3.58858e-07	6.66806e-06	832344		NP_197672.2	GDSL-like lipase/acylhydrolase superfamily protein
AT3G60730	13.314	2.24825	0.71756	9.14155e-05	0.000978073	825244		NP_191632.2	Plant invertase/pectin methylesterase inhibitor superfamily
AT1G04580	658.751	2.24249	0.119268	4.2309e-80	2.85637e-77	839488	AO4	NP_563711.1	aldehyde oxidase 4
AT1G23710	443.779	2.21907	0.127818	1.09702e-68	5.09177e-66	838981		NP_564201.1	hypothetical protein (DUF1645)
AT5G54490	105.468	2.20868	0.251659	1.14764e-19	7.86715e-18	835537	PBP1	NP_200260.1	pinoid-binding protein 1
AT1G62220	268.467	2.18582	0.154482	1.1642e-46	2.75928e-44	842518		NP_176413.1	transmembrane protein
AT5G44120	3870.31	2.18356	0.0911434	3.98728e-128	5.22544e-125	834435	CRA1	NP_199225.1	RmlC-like cupins superfamily protein
AT1G28370	179.543	2.17943	0.176708	4.14075e-36	6.54267e-34	839733	ERF11	NP_174159.2	ERF domain protein 11
AT2G36710	130.384	2.17894	0.210642	2.78523e-26	2.74567e-24	818243		NP_181209.1	Pectin lyase-like superfamily protein
AT1G72920	208.909	2.16829	0.192162	9.02754e-31	1.15589e-28	843623		NP_177435.1	Toll-Interleukin-Resistance (TIR) domain family protein
AT2G27380	2000.73	2.16412	0.31834	5.75919e-13	2.32444e-11	817282	EPR1	NP_180307.1	extensin proline-rich 1
AT5G39150	30.1544	2.16026	0.443764	6.691e-08	1.40366e-06	833908		NP_198731.1	RmlC-like cupins superfamily protein
AT5G62800	26.6406	2.14629	0.471726	3.06392e-07	5.76529e-06	836401		NP_201086.1	Protein with RING/U-box and TRAF-like domain
AT5G62490	7.44644	2.12805	1.01994	0.00159438	0.011762	836369	HVA22B	NP_201055.1	HVA22 homologue B
AT3G49130	15.1698	2.12418	0.679173	9.0656e-05	0.000971957	824074		NP_190482.1	SWAP (Suppressor-of-White-APricot)/surp RNA-binding domain-containing protein
AT1G09240	67.1996	2.12201	0.309927	4.82868e-13	1.95597e-11	837444	NAS3	NP_172395.1	nicotianamine synthase 3
AT3G02590	9.37768	2.11991	0.933483	0.0008922	0.00718112	820687		NP_186908.1	Fatty acid hydroxylase superfamily protein
AT3G46620	695.909	2.11891	0.108241	1.74865e-86	1.2986e-83	823815	RDUF1	NP_190246.1	zinc finger (C3HC4-type RING finger) family protein
AT3G08900	331.284	2.11774	0.144552	7.91116e-50	2.14942e-47	820039	RGP3	NP_187502.2	reversibly glycosylated polypeptide 3
AT5G45770	95.7532	2.111	0.239964	9.359e-20	6.47544e-18	834616	RLP55	NP_199389.1	receptor like protein 55
AT1G72240	44.4819	2.11049	0.356787	2.04458e-10	6.30031e-09	843556		NP_177369.3	hypothetical protein AT1G72240
AT1G09550	79.812	2.10584	0.26398	9.84378e-17	5.62332e-15	837481		NP_172426.2	Pectinacetylesterase family protein
AT4G33820	100.067	2.10485	0.241812	2.02753e-19	1.36883e-17	829524		NP_680761.1	Glycosyl hydrolase superfamily protein
AT2G30040	194.012	2.09441	0.173879	1.3914e-34	2.15271e-32	817555	MAPKKK14	NP_180565.1	mitogen-activated protein kinase kinase kinase 14
AT1G62070	997.649	2.09141	0.128927	2.30952e-60	9.1882e-58	842503		NP_176398.1	hypothetical protein AT1G62070
AT4G26740	93.0053	2.09008	0.271993	1.01845e-15	5.35143e-14	828781	ATS1	NP_194404.1	peroxygenase 1
AT1G74020	351.583	2.06486	0.131459	9.17652e-57	3.19443e-54	843740	SS2	NP_177542.1	strictosidine synthase 2
AT1G62340	46.5394	2.05061	0.391835	9.05895e-09	2.20814e-07	842532	ALE1	NP_564793.2	PA-domain containing subtilase family protein
AT1G35630	26.1075	2.05048	0.476388	9.53144e-07	1.62224e-05	840463		NP_174800.2	Protease-associated (PA) RING/U-box zinc finger family protein
AT5G37770	663.327	2.04752	0.121914	1.605e-64	7.01133e-62	833755	TCH2	NP_001318691.1	EF hand calcium-binding protein family
AT5G07500	44.6042	2.03743	0.390954	1.10073e-08	2.65402e-07	830642	PEI1	NP_196367.1	Zinc finger C-x8-C-x5-C-x3-H type family protein
AT3G50770	234.326	2.03584	0.157919	3.44428e-39	6.09008e-37	824241	CML41	NP_190646.1	calmodulin-like 41
AT1G13590	32.8722	2.03345	0.470429	8.34574e-07	1.4369e-05	837920	PSK1	NP_172816.2	phytosulfokine 1 precursor
AT5G57920	131.159	2.03001	0.244128	5.19988e-18	3.218e-16	835903	ENODL10	NP_001331993.1	early nodulin-like protein 10
AT5G22250	349.839	2.02546	0.141003	5.48526e-48	1.38871e-45	832285	CAF1b	NP_197617.1	Polynucleotidyl transferase, ribonuclease H-like superfamily protein
AT3G03480	43.7321	2.02195	0.363732	1.69802e-09	4.68195e-08	821249	CHAT	NP_186998.1	acetyl CoA:(Z)-3-hexen-1-ol acetyltransferase
AT3G22640	168.054	2.01428	0.18023	3.60715e-30	4.36759e-28	821835	PAP85	NP_566714.1	cupin family protein
AT5G47530	241.03	2.01374	0.169616	1.01274e-33	1.49422e-31	834803		NP_199564.1	Auxin-responsive family protein
AT4G15380	17.0631	2.01283	0.61799	5.61663e-05	0.000640019	827204	CYP705A4	NP_193273.1	cytochrome P450, family 705, subfamily A, polypeptide 4
AT1G47540	373.404	2.00979	0.145524	1.42329e-44	3.23566e-42	841163		NP_175185.1	Scorpion toxin-like knottin superfamily protein
AT5G51860	7.46105	2.0077	1.09469	0.0023807	0.0164822	835261	AGL72	NP_001078745.1	K-box region and MADS-box transcription factor family protein
AT2G35930	163.667	2.00391	0.191147	6.74325e-27	6.95523e-25	818166	PUB23	NP_181137.2	plant U-box 23
AT3G28340	115.201	2.00273	0.25156	1.07968e-16	6.08968e-15	822462	GATL10	NP_189474.2	galacturonosyltransferase-like 10
AT1G03880	1280.95	1.99947	0.0956772	3.98023e-98	3.85546e-95	839383	CRU2	NP_171884.1	cruciferin 2
AT1G25400	274.284	1.99842	0.159505	3.23818e-37	5.30466e-35	839126		NP_564234.1	transmembrane protein
AT3G23170	318.376	1.99692	0.155572	6.49231e-39	1.13002e-36	821893		NP_566723.1	hypothetical protein AT3G23170
AT3G50800	37.6214	1.99663	0.377366	7.61761e-09	1.87735e-07	824244		NP_190649.1	hypothetical protein AT3G50800
AT1G60970	31.5777	1.99346	0.422305	1.3885e-07	2.76941e-06	842388		NP_564767.1	SNARE-like superfamily protein
AT5G08460	21.3091	1.99072	0.51151	5.54961e-06	7.98707e-05	830745		NP_196463.1	GDSL-like Lipase/Acylhydrolase superfamily protein
AT5G04340	536.904	1.98329	0.132639	1.04464e-51	3.23243e-49	830313	ZAT6	NP_196054.1	6
AT4G27160	2555.5	1.98115	0.109907	8.58931e-74	4.55622e-71	828824	SESA3	NP_194446.1	seed storage albumin 3
AT1G70680	211.955	1.97985	0.169658	1.14702e-32	1.6381e-30	843405		NP_564996.1	Caleosin-related family protein
AT3G55840	86.7499	1.97799	0.258401	1.19632e-15	6.18393e-14	824750		NP_191143.1	Hs1pro-1 protein
AT4G24380	474.453	1.97662	0.122161	4.16093e-60	1.62634e-57	828540		NP_001329756.1	dihydrofolate reductase
AT3G54940	40.3974	1.97621	0.382417	1.45387e-08	3.4276e-07	824659		NP_567010.5	Papain family cysteine protease
AT5G07190	124.301	1.97496	0.221893	3.64611e-20	2.587e-18	830610	ATS3	NP_196336.1	embryo-specific protein 3
AT5G09930	4.89355	1.97491	1.61818	0.00627134	0.0362342	830854	ABCF2	NP_196555.2	ABC transporter family protein
AT2G44540	54.1078	1.96889	0.343937	6.07865e-10	1.76107e-08	819062	GH9B9	NP_181982.1	glycosyl hydrolase 9B9
AT4G25140	679.23	1.96762	0.26819	1.28262e-14	6.00325e-13	828617	OLEO1	NP_194244.1	oleosin 1
AT5G44350	70.3071	1.9676	0.27181	2.9242e-14	1.31879e-12	834461		NP_199248.1	ethylene-responsive nuclear protein-like protein
AT3G24650	35.5887	1.96325	0.408629	9.26781e-08	1.89952e-06	822061	ABI3	NP_189108.1	AP2/B3-like transcriptional factor family protein
AT5G40420	357.996	1.96067	0.156829	4.74008e-37	7.65248e-35	834040	OLEO2	NP_198858.1	oleosin 2
AT3G50980	10.2275	1.95812	0.813306	0.000712175	0.00592036	824262	XERO1	NP_190667.2	dehydrin xero 1
AT1G62060	2948.56	1.9529	0.0774296	1.50459e-141	2.7934e-138	842502		NP_176397.1	transmembrane protein
AT2G23550	474.01	1.94678	0.125346	1.32005e-55	4.26222e-53	816887	MES6	NP_179936.3	methyl esterase 6
AT2G18540	32.1666	1.9456	0.425903	2.91954e-07	5.51692e-06	816369		NP_001325114.1	RmlC-like cupins superfamily protein
AT3G62260	142.82	1.93848	0.194493	1.37966e-24	1.24949e-22	825399		NP_191785.1	Protein phosphatase 2C family protein
AT5G26810	7.37492	1.9357	1.12772	0.00285496	0.0190169	832739		NP_001318658.1	Pectin lyase-like superfamily protein
AT1G48130	73.1102	1.9355	0.291817	2.08551e-12	7.92886e-11	841231	PER1	NP_175247.1	1-cysteine peroxiredoxin 1
AT5G38160	2470.6	1.93272	0.106268	4.22663e-75	2.29671e-72	833796		NP_198632.1	Bifunctional inhibitor/lipid-transfer protein/seed storage 2S albumin superfamily protein
AT1G28590	45.3235	1.92959	0.372517	1.29262e-08	3.07019e-07	839759		NP_174181.1	GDSL-like Lipase/Acylhydrolase superfamily protein
AT5G64870	87.3647	1.92431	0.264068	1.95672e-14	9.04433e-13	836610		NP_201292.1	SPFH/Band 7/PHB domain-containing membrane-associated protein family
AT2G28490	178.937	1.92409	0.205675	5.39194e-22	4.30563e-20	817397		NP_180416.1	RmlC-like cupins superfamily protein
AT1G35210	114.522	1.92008	0.215973	3.9799e-20	2.81486e-18	840410		NP_564454.1	hypothetical protein AT1G35210
AT3G29000	127.485	1.91389	0.222843	5.26966e-19	3.47429e-17	822540		NP_189542.1	Calcium-binding EF-hand family protein
AT1G32920	971.551	1.90902	0.0937994	2.95452e-93	2.63295e-90	28717292		NP_001319130.1	hypothetical protein AT1G32920
AT5G38170	1712.79	1.90148	0.120383	2.04937e-57	7.36418e-55	833797		NP_198633.1	Bifunctional inhibitor/lipid-transfer protein/seed storage 2S albumin superfamily protein
AT5G07200	236.669	1.90109	0.18992	9.28535e-25	8.58375e-23	830611	GA20OX3	NP_196337.1	gibberellin 20-oxidase 3
AT3G44460	36.0654	1.89268	0.40656	1.88179e-07	3.66793e-06	823571	DPBF2	NP_566870.1	Basic-leucine zipper (bZIP) transcription factor family protein
AT1G74010	46.1798	1.88311	0.355258	6.96119e-09	1.73477e-07	843739		NP_177541.1	Calcium-dependent phosphotriesterase superfamily protein
AT2G02120	99.756	1.88283	0.232868	4.1073e-17	2.40807e-15	814743	PDF2.1	NP_178320.1	Scorpion toxin-like knottin superfamily protein
AT4G09965	8.54794	1.88156	0.948873	0.00180478	0.0131058	826587		NP_680674.1	hypothetical protein AT4G09965
AT1G18100	107.972	1.87887	0.23913	2.62e-16	1.44126e-14	838390	E12A11	NP_173250.1	PEBP (phosphatidylethanolamine-binding protein) family protein
AT1G57800	21.9339	1.87851	0.530902	2.10888e-05	0.000264995	842155	VIM5	NP_176091.2	zinc finger (C3HC4-type RING finger) family protein
AT1G65090	108.037	1.87723	0.247364	1.99103e-15	9.96815e-14	842817		NP_001185316.1	nucleolin
AT1G35140	147.75	1.87527	0.200688	6.06237e-22	4.8237e-20	840399	PHI-1	NP_174746.1	Phosphate-responsive 1 family protein
AT4G33280	14.6097	1.87504	0.670566	0.000237872	0.00228035	829464		NP_195054.2	AP2/B3-like transcriptional factor family protein
AT4G37050	247.288	1.86965	0.15648	4.50278e-34	6.73271e-32	829859	PLP4	NP_195422.3	PATATIN-like protein 4
AT1G66090	92.655	1.86907	0.257115	2.16865e-14	9.96192e-13	842923		NP_176783.1	Disease resistance protein (TIR-NBS class)
AT1G28700	53.4743	1.86675	0.313079	1.5813e-10	4.92035e-09	839770		NP_174191.2	Nucleotide-diphospho-sugar transferase family protein
AT5G51210	230.685	1.84638	0.178344	2.71292e-26	2.68627e-24	835196	OLEO3	NP_199934.1	oleosin3
AT5G44310	21.9408	1.84615	0.529919	2.61984e-05	0.000323544	834454		NP_199244.1	Late embryogenesis abundant protein (LEA) family protein
AT2G14690	42.6074	1.84319	0.35977	1.75346e-08	4.05269e-07	815957		NP_179076.3	Glycosyl hydrolase superfamily protein
AT1G21910	40.981	1.83552	0.418861	6.36659e-07	1.12662e-05	838793	DREB26	NP_173609.1	Integrase-type DNA-binding superfamily protein
AT4G27550	14.0763	1.83452	0.652227	0.000236125	0.00226654	828864	TPS4	NP_194485.1	trehalose-6-phosphatase synthase S4
AT1G50650	45.2726	1.83413	0.363911	2.75573e-08	6.17034e-07	841487		NP_175480.1	Stigma-specific Stig1 family protein
AT4G31370	79.3289	1.83272	0.28201	5.14447e-12	1.86061e-10	829264	FLA5	NP_194865.1	FASCICLIN-like arabinogalactan protein 5 precursor
AT5G63240	215.711	1.82277	0.19092	8.95772e-23	7.47449e-21	836444		NP_201129.1	Carbohydrate-binding X8 domain superfamily protein
AT2G34700	131.654	1.82154	0.247473	1.15129e-14	5.42275e-13	818035		NP_181017.1	Pollen Ole e 1 allergen and extensin family protein
AT5G51760	6.25582	1.82128	1.35515	0.00505024	0.0304587	835250	AHG1	NP_199989.1	Protein phosphatase 2C family protein
AT2G23580	228.994	1.82072	0.164146	8.92725e-30	1.0693e-27	816890	MES4	NP_179939.1	methyl esterase 4
AT4G17500	759.605	1.8192	0.0989515	1.15607e-76	6.77791e-74	827464	ERF-1	NP_567530.4	ethylene responsive element binding factor 1
AT1G32560	25.3633	1.81841	0.49545	1.33161e-05	0.00017482	840150	AtLEA4-1	NP_174534.1	Late embryogenesis abundant protein, group 1 protein
AT5G50600	118.739	1.81231	0.240328	3.04062e-15	1.50538e-13	835129	HSD1	NP_568742.1	hydroxysteroid dehydrogenase 1
AT4G25470	129.093	1.80722	0.203031	3.64304e-20	2.587e-18	828651	CBF2	NP_567719.1	C-repeat/DRE binding factor 2
AT5G47670	62.2504	1.80225	0.311255	4.28134e-10	1.27009e-08	834818	NF-YB6	NP_001318754.1	nuclear factor Y, subunit B6
AT5G59170	196.422	1.80006	0.213846	2.43687e-18	1.54236e-16	836035		NP_200725.1	Proline-rich extensin-like family protein
AT2G40170	4.72272	1.79454	1.87974	0.00764843	0.0424222	818608	GEA6	NP_181546.1	Stress induced protein
AT4G34520	70.207	1.79301	0.302838	1.88931e-10	5.8461e-09	829603	KCS18	NP_195178.1	3-ketoacyl-CoA synthase 18
AT2G26150	8.06947	1.79231	0.974788	0.00239726	0.0165505	817155	HSFA2	NP_001324815.1	heat shock transcription factor A2
AT2G41400	7.12699	1.78917	1.21432	0.00407689	0.025478	818738		NP_181671.2	Pollen Ole e 1 allergen and extensin family protein
AT2G47750	474.467	1.78531	0.130952	1.77606e-43	3.9177e-41	819387	GH3.9	NP_182296.1	putative indole-3-acetic acid-amido synthetase GH3.9
AT5G57260	22.7732	1.78501	0.494808	1.70077e-05	0.000217392	835831	CYP71B10	NP_200536.3	cytochrome P450, family 71, subfamily B, polypeptide 10
AT1G62280	15.207	1.7782	0.634615	0.000238127	0.00228084	842525	SLAH1	NP_176418.2	SLAC1 homologue 1
AT2G35290	113.632	1.77814	0.216215	1.3358e-17	8.02165e-16	818096		NP_181072.2	hypothetical protein AT2G35290
AT5G54220	12.3433	1.77464	0.814808	0.00111843	0.00870631	835510		NP_200233.1	Cysteine-rich protein
AT1G69880	6.12349	1.76947	1.32472	0.00506379	0.0305321	843324	TH8	NP_177146.1	thioredoxin H-type 8
AT3G63040	102.358	1.76766	0.295356	1.34127e-10	4.19105e-09	825479		NP_191863.1	hypothetical protein AT3G63040
AT2G47770	33.8012	1.76707	0.413084	1.09554e-06	1.831e-05	819389	TSPO	NP_566110.1	TSPO(outer membrane tryptophan-rich sensory protein)-like protein
AT2G23540	45.9611	1.76165	0.354632	4.1582e-08	9.04693e-07	816886		NP_179935.1	GDSL-like Lipase/Acylhydrolase superfamily protein
AT3G04200	31.5378	1.74454	0.433141	3.16859e-06	4.82193e-05	819575		NP_187070.1	RmlC-like cupins superfamily protein
AT3G21710	668.861	1.74375	0.109442	2.42464e-58	9.00308e-56	821725		NP_974350.1	transmembrane protein
AT1G18740	728.668	1.74307	0.106651	3.09088e-61	1.25203e-58	838456		NP_564062.1	ROH1, putative (DUF793)
AT4G37610	458.268	1.74261	0.131863	4.6507e-41	9.08886e-39	829915	BT5	NP_568031.1	BTB and TAZ domain protein 5
AT1G52690	71.7035	1.7416	0.266987	4.43496e-12	1.61443e-10	841701	LEA7	NP_175678.1	Late embryogenesis abundant protein (LEA) family protein
AT1G61810	1044.57	1.74158	0.106508	2.78627e-61	1.14954e-58	842478	BGLU45	NP_001185287.1	beta-glucosidase 45
AT4G31830	17.6767	1.74142	0.595443	0.000171208	0.00170359	829312		NP_194911.1	transmembrane protein
AT2G34315	23.9293	1.73922	0.489995	2.12456e-05	0.000266665	817993		NP_001189674.1	avirulence induced family protein
AT4G10020	26.486	1.73905	0.476235	1.43542e-05	0.000186797	826593	HSD5	NP_192740.1	hydroxysteroid dehydrogenase 5
AT4G22710	193.107	1.72818	0.201241	5.43469e-19	3.56116e-17	828367	CYP706A2	NP_194002.1	cytochrome P450, family 706, subfamily A, polypeptide 2
AT5G39160	845.054	1.7252	0.107317	2.398e-59	9.21122e-57	833910		NP_001031983.1	RmlC-like cupins superfamily protein
AT5G51490	78.0779	1.72412	0.273591	1.92191e-11	6.53714e-10	835223		NP_199962.1	Plant invertase/pectin methylesterase inhibitor superfamily
AT3G58550	10.677	1.71823	0.979001	0.00254341	0.0173499	825024		NP_191414.1	Bifunctional inhibitor/lipid-transfer protein/seed storage 2S albumin superfamily protein
AT1G23200	544.299	1.71335	0.115093	2.75025e-51	8.06222e-49	838928		NP_173733.1	Plant invertase/pectin methylesterase inhibitor superfamily
AT1G72910	851.803	1.71332	0.10905	8.71539e-57	3.08206e-54	843622		NP_177434.1	Toll-Interleukin-Resistance (TIR) domain-containing protein
AT5G39280	86.2399	1.71286	0.303718	9.85286e-10	2.78568e-08	833924	EXPA23	NP_198744.2	expansin A23
AT4G27170	862.228	1.7127	0.127156	1.62299e-42	3.37932e-40	828825	SESA4	NP_194447.1	seed storage albumin 4
AT3G28740	76.1515	1.70966	0.264405	6.63171e-12	2.36397e-10	822506	CYP81D11	NP_189516.1	Cytochrome P450 superfamily protein
AT1G76500	36.4767	1.70941	0.422797	2.96769e-06	4.54726e-05	843983	SOB3	NP_177776.1	Putative AT-hook DNA-binding family protein
AT5G01300	23.9792	1.70869	0.483791	2.19382e-05	0.00027474	830983		NP_195750.1	PEBP (phosphatidylethanolamine-binding protein) family protein
AT3G27785	47.9663	1.70212	0.346229	5.4384e-08	1.16167e-06	822399	MYB118	NP_189416.2	myb domain protein 118
AT5G24130	13.8906	1.70183	0.773616	0.00109682	0.00856205	832478		NP_197801.1	polypyrimidine tract-binding-like protein
AT5G54740	124.902	1.69841	0.22267	1.65428e-15	8.39944e-14	835563	SESA5	NP_200285.1	seed storage albumin 5
AT1G72940	283.577	1.69367	0.143775	3.36336e-33	4.83435e-31	843625		NP_177437.1	Toll-Interleukin-Resistance (TIR) domain-containing protein
AT1G19160	6.10247	1.69345	1.38321	0.0056493	0.0333229	838499		NP_173350.2	F-box family protein
AT2G01180	291.068	1.69107	0.162822	1.75274e-26	1.76693e-24	814646	PAP1	NP_001318171.1	phosphatidic acid phosphatase 1
AT5G50760	11.2397	1.69076	0.759654	0.00109792	0.00856763	835148		NP_199889.1	SAUR-like auxin-responsive protein family
AT5G50260	276.354	1.68214	0.148446	6.12784e-31	7.93733e-29	835091	CEP1	NP_568722.1	Cysteine proteinases superfamily protein
AT4G19035	11.4113	1.68041	0.763952	0.0011402	0.00885717	3770494	LCR7	NP_001319992.1	low-molecular-weight cysteine-rich 7
AT3G22560	50.1952	1.68002	0.328804	2.01016e-08	4.58387e-07	821828		NP_188895.1	Acyl-CoA N-acyltransferases (NAT) superfamily protein
AT3G24220	15.946	1.67997	0.617809	0.000309359	0.00286578	822008	NCED6	NP_189064.1	nine-cis-epoxycarotenoid dioxygenase 6
AT2G44550	14.0098	1.67947	0.682565	0.00061343	0.00518854	819063	GH9B10	NP_181983.1	glycosyl hydrolase 9B10
AT1G65480	934.65	1.67835	0.0980323	6.64037e-67	3.0192e-64	842859	FT	NP_001320342.1	PEBP (phosphatidylethanolamine-binding protein) family protein
AT5G48850	119.026	1.6754	0.21484	4.05543e-16	2.19299e-14	834943	ATSDI1	NP_199696.2	Tetratricopeptide repeat (TPR)-like superfamily protein
AT1G67100	48.0299	1.67446	0.328886	2.21654e-08	5.03387e-07	843030	LBD40	NP_176881.1	LOB domain-containing protein 40
AT5G57520	218.596	1.6723	0.16198	3.63659e-26	3.56914e-24	835856	ZFP2	NP_200560.1	zinc finger protein 2
AT1G74450	402.325	1.6706	0.126694	7.16244e-41	1.38758e-38	843786		NP_565086.1	BPS1-like protein (DUF793)
AT5G25330	45.813	1.66661	0.341774	6.71229e-08	1.40548e-06	832605		NP_197915.1	Core-2/I-branching beta-1,6-N-acetylglucosaminyltransferase family protein
AT5G47960	46.4217	1.66552	0.359892	2.16523e-07	4.16213e-06	834847	RABA4C	NP_199607.1	RAB GTPase homolog A4C
AT4G27150	1365.67	1.66106	0.127465	6.24026e-40	1.15856e-37	828823	SESA2	NP_194445.1	seed storage albumin 2
AT4G25490	59.4918	1.66045	0.311839	6.37227e-09	1.59874e-07	828653	CBF1	NP_567721.1	C-repeat/DRE binding factor 1
AT1G73500	736.948	1.66021	0.103587	5.57546e-59	2.10535e-56	843685	MKK9	NP_177492.1	MAP kinase kinase 9
AT3G47190	35.3863	1.65944	0.420125	4.48686e-06	6.5862e-05	823872		NP_190303.2	2-oxoglutarate (2OG) and Fe(II)-dependent oxygenase superfamily protein
AT4G37260	1221.56	1.65403	0.0825247	1.6468e-90	1.35885e-87	829880	MYB73	NP_195443.1	myb domain protein 73
AT3G01570	400.655	1.65302	0.147092	1.84618e-30	2.28506e-28	821106		NP_186806.1	Oleosin family protein
AT1G03890	128.253	1.65298	0.577465	0.000178196	0.00176289	839379		NP_171885.1	RmlC-like cupins superfamily protein
AT2G38240	91.535	1.64894	0.235687	1.74092e-13	7.27691e-12	818403		NP_181359.1	2-oxoglutarate (2OG) and Fe(II)-dependent oxygenase superfamily protein
AT2G23810	1630.44	1.64576	0.0801126	5.94312e-95	5.51695e-92	816913	TET8	NP_850045.2	tetraspanin8
AT4G17220	552.407	1.64156	0.109651	7.57706e-52	2.3776e-49	827434	MAP70-5	NP_193455.2	microtubule-associated proteins 70-5
AT2G25940	73.4572	1.63881	0.279114	2.70678e-10	8.21585e-09	817135	ALPHA-VPE	NP_180165.1	alpha-vacuolar processing enzyme
AT3G46080	31.0245	1.63608	0.43322	9.07825e-06	0.000125003	823751		NP_190194.1	C2H2-type zinc finger family protein
AT1G67640	9.63212	1.63485	1.0019	0.00316017	0.0206165	843088		NP_176932.1	Transmembrane amino acid transporter family protein
AT3G14520	274.008	1.6319	0.170384	6.35012e-23	5.31858e-21	820677		NP_188070.2	Terpenoid cyclases/Protein prenyltransferases superfamily protein
AT3G27660	249.991	1.62583	0.182064	2.72605e-20	1.96549e-18	822388	OLEO4	NP_001326794.1	oleosin 4
AT5G55240	22.6136	1.62484	0.521071	9.47559e-05	0.00100911	835617	ATPXG2	NP_200335.1	PEROXYGENASE 2
AT3G16720	400.878	1.62376	0.129589	3.45061e-37	5.61139e-35	820924	ATL2	NP_188294.1	TOXICOS EN LEVADURA 2
AT1G66500	175.643	1.62006	0.177111	3.90864e-21	2.99246e-19	842968		NP_176823.1	Pre-mRNA cleavage complex II
AT3G17600	89.5167	1.61709	0.246761	3.59578e-12	1.32633e-10	821026	IAA31	NP_188387.1	indole-3-acetic acid inducible 31
AT3G56880	861.38	1.60854	0.0911869	8.62526e-71	4.27027e-68	824855		NP_191247.1	VQ motif-containing protein
AT1G15520	292.312	1.60656	0.153357	7.35968e-27	7.55605e-25	838122	ABCG40	NP_173005.1	pleiotropic drug resistance 12
AT4G15390	86.3178	1.60474	0.248734	7.26607e-12	2.57772e-10	827205		NP_001329485.1	HXXXD-type acyl-transferase family protein
AT3G12203	66.4892	1.60114	0.302834	7.93803e-09	1.9477e-07	820399	scpl17	NP_001327415.1	serine carboxypeptidase-like 17
AT1G32928	122.537	1.59379	0.207555	1.0699e-15	5.56923e-14	3766886		NP_001031132.1	Avr9/Cf-9 rapidly elicited protein
AT5G39190	1418.69	1.59334	0.112073	4.48073e-47	1.0734e-44	833914	GER2	NP_001119334.1	germin-like protein 2
AT1G59930	19.587	1.59233	0.596862	0.00035471	0.00321113	842287		NP_176201.1	MADS-box family protein
AT5G66650	77.5615	1.59143	0.260226	6.33874e-11	2.05561e-09	836797		NP_201466.1	calcium uniporter (DUF607)
AT3G49530	566.065	1.59009	0.106694	2.12701e-51	6.40374e-49	824115	NAC062	NP_190522.1	NAC domain containing protein 62
AT5G12030	34.5676	1.58741	0.416725	7.84301e-06	0.000109277	831076	HSP17.6A	NP_196764.1	heat shock protein 17.6A
AT5G27200	60.9962	1.58624	0.292246	3.58196e-09	9.31184e-08	832778	ACP5	NP_198072.1	acyl carrier protein 5
AT1G02700	22.7841	1.57813	0.542929	0.000176294	0.00174795	839492		NP_563661.1	GATA transcription factor-like protein
AT4G36700	317.32	1.57665	0.13939	8.11308e-31	1.04481e-28	829823		NP_195388.2	RmlC-like cupins superfamily protein
AT1G32640	2003.48	1.57463	0.0852341	2.18504e-77	1.31569e-74	840158	MYC2	NP_174541.1	Basic helix-loop-helix (bHLH) DNA-binding family protein
AT2G37770	223.083	1.57421	0.178097	6.16724e-20	4.28037e-18	818354	ChlAKR	NP_001031505.1	NAD(P)-linked oxidoreductase superfamily protein
AT4G26220	277.232	1.56919	0.141373	9.08007e-30	1.08179e-27	828728		NP_567739.1	S-adenosyl-L-methionine-dependent methyltransferases superfamily protein
AT1G04560	53.9696	1.56499	0.321089	6.77821e-08	1.41662e-06	839491		NP_563710.1	AWPM-19-like family protein
AT2G38790	141.974	1.56491	0.188047	5.90195e-18	3.64237e-16	818461		NP_181413.2	hypothetical protein AT2G38790
AT1G20500	99.1102	1.55954	0.259654	1.26492e-10	3.9804e-09	838638		NP_173474.5	AMP-dependent synthetase and ligase family protein
AT3G62730	527.909	1.5593	0.281733	1.88827e-09	5.14289e-08	825448		NP_191832.1	desiccation-like protein
AT2G40140	1286.01	1.55502	0.0809598	2.20921e-83	1.5381e-80	818605	CZF1	NP_181543.1	zinc finger (CCCH-type) family protein
AT5G59220	466.475	1.55149	0.157979	6.39245e-24	5.60698e-22	836040	HAI1	NP_200730.1	PP2C protein (Clade A protein phosphatases type 2C)
AT5G43620	101.669	1.55099	0.229709	9.99841e-13	3.93559e-11	834382		NP_199175.1	Pre-mRNA cleavage complex II
AT5G59550	607.275	1.5509	0.106383	2.69744e-49	7.07015e-47	836074	RDUF2	NP_001331469.1	zinc finger (C3HC4-type RING finger) family protein
AT2G05850	70.9008	1.54667	0.283549	3.10205e-09	8.17876e-08	815137	scpl38	NP_178642.1	serine carboxypeptidase-like 38
AT5G50770	44.5675	1.54532	0.342687	4.01987e-07	7.41379e-06	835149	HSD6	NP_199890.1	hydroxysteroid dehydrogenase 6
AT2G34000	23.7055	1.54175	0.482052	7.39668e-05	0.000818226	817961		NP_180947.1	RING/U-box superfamily protein
AT3G50930	574.265	1.54102	0.107135	4.80644e-48	1.23083e-45	824257	BCS1	NP_190662.2	cytochrome BC1 synthesi
AT3G56350	15.7957	1.53792	0.801035	0.00189312	0.0136366	824802		NP_191194.1	Iron/manganese superoxide dismutase family protein
AT5G39260	47.7661	1.53576	0.4426	2.70985e-05	0.000333182	833922	EXPA21	NP_198742.2	expansin A21
AT3G11680	41.5836	1.53179	0.362656	1.4324e-06	2.33962e-05	820340		NP_001327288.1	aluminum activated malate transporter family protein
AT5G42930	51.6424	1.52976	0.346952	6.16497e-07	1.09442e-05	834305		NP_199107.5	alpha/beta-Hydrolases superfamily protein
AT1G66400	66.287	1.52945	0.307807	4.18461e-08	9.0955e-07	842958	CML23	NP_564874.1	calmodulin like 23
AT1G05510	21.7827	1.52819	0.569564	0.000339587	0.00309814	837053		NP_172042.1	naphthalene 1,2-dioxygenase subunit alpha (DUF1264)
AT1G26680	25.0869	1.52431	0.482438	8.53044e-05	0.000920783	839209		NP_001323079.1	transcriptional factor B3 family protein
AT3G46090	20.5879	1.52421	0.614337	0.000579267	0.00495032	823752	ZAT7	NP_190195.1	C2H2 and C2HC zinc fingers superfamily protein
AT3G13900	45.8841	1.51995	0.334279	3.39011e-07	6.33095e-06	820603		NP_188006.4	ATPase E1-E2 type family protein / haloacid dehalogenase-like hydrolase family protein
AT1G69860	14.3654	1.51988	0.660596	0.000936348	0.00747703	843322		NP_177144.1	Major facilitator superfamily protein
AT2G25540	466.436	1.51811	0.112214	7.68193e-43	1.62996e-40	817092	CESA10	NP_001318288.1	cellulose synthase A catalytic subunit 3 UDP-forming-like protein
AT5G42380	74.2633	1.51789	0.260448	3.72744e-10	1.11618e-08	834244	CML37	NP_199053.1	calmodulin like 37
AT3G17520	46.3064	1.51715	0.351758	9.95664e-07	1.68431e-05	821017		NP_188379.1	Late embryogenesis abundant protein (LEA) family protein
AT5G67450	22.9016	1.51696	0.503267	0.000133658	0.00136532	836881	ZF1	NP_201546.1	zinc-finger protein 1
AT1G27461	12.7476	1.51635	0.853432	0.00250533	0.0171426	6240762		NP_001117365.1	hypothetical protein AT1G27461
AT3G28360	45.9684	1.51427	0.390946	6.26988e-06	8.92566e-05	822465	ABCB16	NP_189477.4	P-glycoprotein 16
AT5G17430	7.46485	1.514	1.25039	0.00574599	0.0337859	831609	BBM	NP_197245.2	Integrase-type DNA-binding superfamily protein
AT5G59845	384.127	1.51279	0.134899	2.45074e-30	3e-28	836106		NP_568914.1	Gibberellin-regulated family protein
AT1G05280	46.8339	1.5124	0.329495	2.73429e-07	5.18444e-06	837026		NP_001318926.1	ERV-F (C)1 provirus ancestral Env polyprotein, putative (DUF604)
AT1G78390	22.823	1.51202	0.525281	0.000203052	0.00197805	844175	NCED9	NP_177960.1	nine-cis-epoxycarotenoid dioxygenase 9
AT3G57530	963.64	1.51191	0.102105	9.73541e-51	2.78071e-48	824920	CPK32	NP_191312.2	calcium-dependent protein kinase 32
AT2G47120	9.87263	1.51096	0.879856	0.00296876	0.0195973	819325		NP_182234.1	NAD(P)-binding Rossmann-fold superfamily protein
AT3G48300	63.2579	1.50868	0.294133	1.90357e-08	4.36738e-07	823988	CYP71A23	NP_001325471.1	cytochrome P450, family 71, subfamily A, polypeptide 23
AT4G10490	33.1086	1.50812	0.441738	3.43374e-05	0.000413292	826641		NP_192787.1	2-oxoglutarate (2OG) and Fe(II)-dependent oxygenase superfamily protein
AT1G72100	6.09817	1.50408	2.00437	0.00763866	0.0423865	843541		NP_177355.1	late embryogenesis abundant domain-containing protein / LEA domain-containing protein
AT3G19580	277.929	1.49642	0.139554	5.77559e-28	6.24633e-26	821495	ZF2	NP_188592.1	zinc-finger protein 2
AT2G34600	117.504	1.49419	0.22097	9.52809e-13	3.7571e-11	818025	JAZ7	NP_181007.1	jasmonate-zim-domain protein 7
AT5G17170	650.487	1.48808	0.111089	4.76526e-42	9.65138e-40	831581	ENH1	NP_568342.1	rubredoxin family protein
AT1G09070	2387.8	1.48712	0.0816204	2.59989e-75	1.48521e-72	837428	SRC2	NP_563835.1	soybean gene regulated by cold-2
AT4G11180	99.5962	1.48342	0.232639	1.22709e-11	4.25168e-10	826720		NP_192857.1	Disease resistance-responsive (dirigent-like protein) family protein
AT1G25410	29.0087	1.48307	0.477226	9.80416e-05	0.00103843	839127	IPT6	NP_173912.1	isopentenyltransferase 6
AT5G52300	84.5079	1.48287	0.261692	9.73713e-10	2.75646e-08	835306	LTI65	NP_200043.2	CAP160 protein
AT2G41390	20.9944	1.48271	0.576983	0.00048186	0.00422153	818737		NP_181670.2	Pollen Ole e 1 allergen and extensin family protein
AT1G60190	337.408	1.48098	0.130161	3.84219e-31	5.00586e-29	842314	PUB19	NP_176225.1	ARM repeat superfamily protein
AT2G18360	22.9689	1.47745	0.548668	0.000342483	0.00311566	816351		NP_565437.1	alpha/beta-Hydrolases superfamily protein
AT5G10695	421.738	1.47736	0.147513	9.09472e-25	8.44255e-23	830934		NP_568234.1	methionyl-tRNA synthetase
AT5G52020	8.36728	1.47664	1.07745	0.00478249	0.0290404	835277		NP_200015.1	Integrase-type DNA-binding superfamily protein
AT1G48930	121.396	1.47587	0.207369	7.63168e-14	3.32682e-12	841315	GH9C1	NP_175323.1	glycosyl hydrolase 9C1
AT5G06320	1817.99	1.47586	0.0794468	3.54849e-78	2.3252e-75	830520	NHL3	NP_196250.1	NDR1/HIN1-like 3
AT4G20800	8.7378	1.47468	1.17943	0.00522016	0.0313223	827828		NP_193812.1	FAD-binding Berberine family protein
AT3G02500	130.794	1.47157	0.203538	3.31562e-14	1.48929e-12	821065		NP_001327491.1	mental retardation GTPase activating protein
AT3G21720	37.2209	1.47099	0.398817	1.27331e-05	0.000168353	821726	ICL	NP_188809.2	isocitrate lyase
AT4G34150	1271.63	1.46937	0.107596	1.45457e-43	3.24063e-41	829563		NP_567956.1	Calcium-dependent lipid-binding (CaLB domain) family protein
AT5G66150	29.2674	1.46322	0.471285	9.78146e-05	0.00103673	836747		NP_001332004.1	Glycosyl hydrolase family 38 protein
AT2G32140	103.81	1.46147	0.224081	4.70248e-12	1.70352e-10	817773		NP_180773.3	transmembrane receptor
AT1G59730	20.8469	1.4612	0.644717	0.000956292	0.00761717	842266	TH7	NP_176182.1	thioredoxin H-type 7
AT2G46400	121.914	1.46059	0.211096	3.14089e-13	1.28632e-11	819248	WRKY46	NP_182163.1	WRKY DNA-binding protein 46
AT4G01360	48.6744	1.46024	0.343001	1.25167e-06	2.0687e-05	827971	BPS3	NP_192045.2	BPS1-like protein
AT1G12805	25.2127	1.45596	0.456207	7.77434e-05	0.000851547	2745749		NP_973814.1	nucleotide binding protein
AT3G49160	30.8063	1.45584	0.41785	2.79322e-05	0.000342866	824077		NP_190485.1	pyruvate kinase family protein
AT2G04190	10.5131	1.45424	0.862107	0.00318356	0.020757	814956		NP_178503.2	TRAF-like family protein
AT5G60630	148.329	1.45175	0.196314	1.02086e-14	4.82882e-13	836184		NP_200871.1	transmembrane protein
AT1G71250	105.181	1.45172	0.250193	4.47587e-10	1.31878e-08	843466		NP_177281.1	GDSL-like Lipase/Acylhydrolase superfamily protein
AT1G71691	66.4897	1.45064	0.278629	1.28643e-08	3.05873e-07	843496		NP_974125.1	GDSL-like Lipase/Acylhydrolase superfamily protein
AT5G01100	256.049	1.45025	0.145079	1.15317e-24	1.05726e-22	831831	FRB1	NP_195730.1	O-fucosyltransferase family protein
AT1G22190	707.612	1.4495	0.124504	1.83693e-32	2.59019e-30	838824		NP_173638.1	Integrase-type DNA-binding superfamily protein
AT5G66400	654.284	1.44854	0.101236	1.42981e-47	3.57918e-45	836772	RAB18	NP_001032162.1	Dehydrin family protein
AT1G04380	121.802	1.44829	0.223204	5.93171e-12	2.12464e-10	839535		NP_171933.1	2-oxoglutarate (2OG) and Fe(II)-dependent oxygenase superfamily protein
AT5G66070	276.981	1.44212	0.154743	8.3719e-22	6.63764e-20	836739		NP_001032158.1	RING/U-box superfamily protein
AT4G19905	21.8842	1.43963	0.517482	0.000271357	0.00255087	3770536	LCR38	NP_001031673.1	low-molecular-weight cysteine-rich 38
AT5G07260	95.0956	1.43878	0.279253	1.60837e-08	3.75606e-07	830617		NP_196343.2	START (StAR-related lipid-transfer) lipid-binding domain-containing protein
AT3G03650	117.063	1.43841	0.216065	1.9307e-12	7.35283e-11	821197	EDA5	NP_187015.1	Exostosin family protein
AT5G39890	63.08	1.43687	0.294939	7.01818e-08	1.4654e-06	833986		NP_198805.1	2-aminoethanethiol dioxygenase, putative (DUF1637)
AT1G21970	41.0105	1.43622	0.38549	1.14465e-05	0.000153531	838800	LEC1	NP_173616.2	Histone superfamily protein
AT3G18180	19.9264	1.43431	0.555253	0.000471895	0.00413912	821345		NP_188446.1	Glycosyltransferase family 61 protein
AT2G20465	18.1681	1.43318	0.749835	0.00199791	0.0142848	816566		NP_850000.1	Molecular chaperone Hsp40/DnaJ family protein
AT3G46600	934.177	1.42951	0.0956902	1.31876e-51	4.02475e-49	823813		NP_190244.1	GRAS family transcription factor
AT4G24110	22.2894	1.4261	0.527484	0.000340467	0.00310362	828511		NP_194142.1	NADP-specific glutamate dehydrogenase
AT3G49580	66.7312	1.42435	0.285227	3.88325e-08	8.49684e-07	824120	LSU1	NP_001327932.1	response to low sulfur 1
AT2G01520	306.784	1.42022	0.153969	2.01424e-21	1.56906e-19	814681	MLP328	NP_565264.1	MLP-like protein 328
AT1G17170	45.0956	1.41839	0.35457	3.86538e-06	5.78353e-05	838288	GSTU24	NP_173160.1	glutathione S-transferase TAU 24
AT3G52800	1522.19	1.41484	0.0958881	2.08553e-50	5.73624e-48	824446		NP_001325951.1	A20/AN1-like zinc finger family protein
AT3G19552	49.7834	1.4148	0.437075	6.30711e-05	0.000710036	28719288		NP_001326288.1	hypothetical protein AT3G19552
AT1G63140	59.5075	1.41473	0.313934	4.17666e-07	7.6649e-06	842618		NP_001321812.1	O-methyltransferase family protein
AT4G32810	78.2268	1.41417	0.262045	4.58421e-09	1.17663e-07	829417	CCD8	NP_001329787.1	carotenoid cleavage dioxygenase 8
AT3G57450	620.383	1.41286	0.120996	1.24574e-32	1.76776e-30	28719408		NP_001319780.1	hypothetical protein AT3G57450
AT1G20823	202.85	1.4111	0.158773	4.4991e-20	3.162e-18	838674		NP_173506.1	RING/U-box superfamily protein
AT3G09950	80.722	1.40955	0.298752	1.52239e-07	3.01487e-06	820156		NP_566362.1	hypothetical protein AT3G09950
AT5G14130	40.9846	1.40897	0.381169	1.30008e-05	0.000171185	831263		NP_001332223.1	Peroxidase superfamily protein
AT4G08950	335.492	1.40839	0.157074	2.19515e-20	1.60347e-18	826473	EXO	NP_192634.1	Phosphate-responsive 1 family protein
AT5G39100	5.28228	1.40062	2.77811	0.00851531	0.046114	833903	GLP6	NP_001318702.1	germin-like protein 6
AT2G19900	17.1636	1.38594	0.579675	0.000786372	0.00644987	816509	NADP-ME1	NP_179580.1	NADP-malic enzyme 1
AT3G48520	173.923	1.38217	0.187474	1.20576e-14	5.6673e-13	824011	CYP94B3	NP_190421.1	cytochrome P450, family 94, subfamily B, polypeptide 3
AT3G49380	28.0148	1.37947	0.46843	0.000172661	0.00171575	824100	iqd15	NP_190507.1	IQ-domain 15
AT5G28080	29.9246	1.37888	0.43062	7.64196e-05	0.00084004	832881	WNK9	NP_001332379.1	Protein kinase superfamily protein
AT5G49190	208.73	1.37717	0.174794	2.40752e-16	1.32765e-14	834978	SUS2	NP_199730.1	sucrose synthase 2
AT5G44360	91.1759	1.37578	0.236824	4.38145e-10	1.29462e-08	834462		NP_001330654.1	FAD-binding Berberine family protein
AT5G62520	73.2746	1.3735	0.270383	2.55388e-08	5.73568e-07	836372	SRO5	NP_201058.1	similar to RCD one 5
AT3G51860	762.365	1.36744	0.0960778	4.3176e-47	1.04556e-44	824349	CAX3	NP_190754.2	cation exchanger 3
AT3G44300	1083.24	1.36613	0.091762	3.02145e-51	8.74221e-49	823555	NIT2	NP_190016.1	nitrilase 2
AT2G41480	39.7353	1.36566	0.377596	1.78256e-05	0.000226547	818746		NP_181679.4	peroxidase superfamily protein
AT2G36760	19.7191	1.36547	0.615249	0.00116307	0.00900512	818248	UGT73C2	NP_181214.1	UDP-glucosyl transferase 73C2
AT4G35650	7.93997	1.36164	1.13285	0.00608156	0.0353947	829717	IDH-III	NP_195290.1	isocitrate dehydrogenase III
AT5G01600	791.677	1.36062	0.100087	3.19523e-43	6.97907e-41	831720	FER1	NP_195780.1	ferretin 1
AT5G48100	351.544	1.36043	0.150948	1.50687e-20	1.11164e-18	834862	TT10	NP_199621.2	Laccase/Diphenol oxidase family protein
AT4G26200	25.6736	1.3604	0.501908	0.00034372	0.00312434	828726	ACS7	NP_194350.1	1-amino-cyclopropane-1-carboxylate synthase 7
AT5G09876	12.1343	1.35097	0.81998	0.00346073	0.022258	7922554		NP_001154701.1	hypothetical protein AT5G09876
AT2G22500	963.299	1.34694	0.0992028	4.01642e-43	8.68755e-41	816783	UCP5	NP_179836.1	uncoupling protein 5
AT2G02990	172.685	1.344	0.17372	7.56183e-16	4.00166e-14	814828	RNS1	NP_178399.1	ribonuclease 1
AT2G13570	39.2436	1.34303	0.388331	3.13883e-05	0.000380882	815843	NF-YB7	NP_178981.1	nuclear factor Y, subunit B7
AT4G32490	244.981	1.3429	0.159951	3.50681e-18	2.19461e-16	829384	ENODL4	NP_194975.2	early nodulin-like protein 4
AT5G12460	61.6991	1.34276	0.292836	2.9574e-07	5.58372e-06	831121		NP_568279.2	fringe-like protein (DUF604)
AT5G62020	232.297	1.34263	0.150418	3.25755e-20	2.32612e-18	836322	HSFB2A	NP_201008.2	heat shock transcription factor B2A
AT3G62720	330.245	1.34138	0.127615	5.78992e-27	6.02774e-25	825446	XT1	NP_191831.1	xylosyltransferase 1
AT3G01420	471.735	1.33864	0.118542	1.10612e-30	1.39228e-28	821135	DOX1	NP_186791.1	Peroxidase superfamily protein
AT5G41750	459.633	1.33801	0.129144	2.68081e-26	2.66633e-24	834178		NP_198990.3	Disease resistance protein (TIR-NBS-LRR class) family
AT3G21730	14.9875	1.33729	0.642268	0.00165098	0.0121298	821727	FOLB3	NP_188810.2	Dihydroneopterin aldolase
AT5G58680	50.9818	1.33417	0.319216	1.89753e-06	3.0218e-05	835982		NP_200676.1	ARM repeat superfamily protein
AT3G23250	49.1875	1.33389	0.348113	7.71281e-06	0.000107598	821904	MYB15	NP_188966.1	myb domain protein 15
AT4G15160	137.767	1.33197	0.198535	1.38248e-12	5.34726e-11	827182		NP_193252.5	Bifunctional inhibitor/lipid-transfer protein/seed storage 2S albumin superfamily protein
AT5G64660	198.905	1.32952	0.166566	1.06909e-16	6.04527e-15	836587	CMPG2	NP_201271.1	CYS, MET, PRO, and GLY protein 2
AT1G54280	59.6021	1.32898	0.304339	8.18725e-07	1.41179e-05	841869		NP_001319223.1	ATPase E1-E2 type family protein / haloacid dehalogenase-like hydrolase family protein
AT4G03945	9.22535	1.32368	1.0076	0.00519349	0.0311792	6240679		NP_001118928.1	Plant invertase/pectin methylesterase inhibitor superfamily protein
AT5G05410	277.066	1.32361	0.157132	2.68309e-18	1.6886e-16	830424	DREB2A	NP_196160.1	DRE-binding protein 2A
AT1G34580	197.975	1.3226	0.169286	4.19854e-16	2.26487e-14	840362		NP_174718.1	Major facilitator superfamily protein
AT5G50750	771.817	1.31735	0.325679	3.19064e-06	4.85216e-05	835147	RGP4	NP_199888.1	reversibly glycosylated polypeptide 4
AT1G68170	78.9804	1.31609	0.25418	1.55485e-08	3.6387e-07	843145	UMAMIT23	NP_001323391.1	nodulin MtN21 /EamA-like transporter family protein
AT4G21020	20.556	1.31502	0.550268	0.000822228	0.00670023	827849		NP_193834.1	Late embryogenesis abundant protein (LEA) family protein
AT5G46710	257.653	1.30984	0.147595	5.38825e-20	3.76316e-18	834714		NP_199483.1	PLATZ transcription factor family protein
AT5G13170	392.731	1.30817	0.158999	1.40614e-17	8.42136e-16	831156	SAG29	NP_196821.1	senescence-associated gene 29
AT2G32030	46.959	1.30775	0.325328	3.81138e-06	5.71041e-05	817763		NP_180763.1	Acyl-CoA N-acyltransferases (NAT) superfamily protein
AT5G13790	44.5991	1.2989	0.380725	3.89701e-05	0.000462554	831224	AGL15	NP_196883.1	AGAMOUS-like 15
AT4G16160	35.2868	1.29571	0.392518	5.76547e-05	0.000655352	827308	ATOEP16-2	NP_849394.1	Mitochondrial import inner membrane translocase subunit Tim17/Tim22/Tim23 family protein
AT5G15180	53.8388	1.29276	0.30619	1.60773e-06	2.60309e-05	831370		NP_197022.1	Peroxidase superfamily protein
AT3G60140	217.663	1.29239	0.191297	1.02391e-12	4.00909e-11	825184	DIN2	NP_191573.1	Glycosyl hydrolase superfamily protein
AT1G11170	356.318	1.29152	0.159362	4.06343e-17	2.38863e-15	837658		NP_001321493.1	lysine ketoglutarate reductase trans-splicing-like protein (DUF707)
AT2G44470	186.01	1.29145	0.189107	6.13375e-13	2.4578e-11	819054	BGLU29	NP_001118524.1	beta glucosidase 29
AT5G44380	42.9524	1.29118	0.393867	6.18362e-05	0.000696839	834464		NP_001330998.1	FAD-binding Berberine family protein
AT3G49570	79.3232	1.29001	0.269773	1.18524e-07	2.39618e-06	824119	LSU3	NP_190526.1	response to low sulfur 3
AT2G34790	116.428	1.28615	0.220876	4.12009e-10	1.22716e-08	818044	MEE23	NP_181025.1	FAD-binding Berberine family protein
AT1G19780	16.7719	1.28328	0.693098	0.00256801	0.0174749	838566	CNGC8	NP_173408.2	cyclic nucleotide gated channel 8
AT4G25980	33.0019	1.27833	0.450237	0.000250408	0.00238107	828704		NP_001329397.1	peroxidase superfamily protein
AT5G25130	335.301	1.27807	0.141079	9.94898e-21	7.43803e-19	832584	CYP71B12	NP_197895.1	cytochrome P450, family 71, subfamily B, polypeptide 12
AT3G16860	101.363	1.27725	0.243692	1.10376e-08	2.65558e-07	820941	COBL8	NP_188311.1	COBRA-like protein 8 precursor
AT2G35730	8.97557	1.27515	1.18789	0.00672286	0.0383556	818143		NP_565819.1	Heavy metal transport/detoxification superfamily protein
AT1G56233	12.9931	1.27284	0.936235	0.00486357	0.0294605	3767465		NP_001031198.1	Protein of unknown function (PD694200)
AT3G05390	36.1662	1.27201	0.376366	4.46379e-05	0.000518773	819703		NP_187190.1	S-adenosyl-L-methionine-dependent methyltransferase
AT5G55410	158.989	1.27198	0.192714	3.03888e-12	1.12464e-10	835634		NP_200352.2	Bifunctional inhibitor/lipid-transfer protein/seed storage 2S albumin superfamily protein
AT1G22110	25.6126	1.27123	0.485561	0.000469605	0.00412227	838816		NP_001319060.1	structural constituent of ribosome
AT1G73290	20.9499	1.26924	0.515298	0.000708141	0.00589121	843663	scpl5	NP_001319372.1	serine carboxypeptidase-like 5
AT1G22470	14.1953	1.26916	0.695165	0.00276542	0.0185519	838853		NP_173663.2	hypothetical protein AT1G22470
AT1G71120	60.1067	1.26835	0.308231	2.60738e-06	4.04525e-05	843452	GLIP6	NP_177268.1	GDSL-motif lipase/hydrolase 6
AT5G45110	639.153	1.26804	0.100464	1.26356e-37	2.08525e-35	834545	NPR3	NP_199324.2	NPR1-like protein 3
AT1G10560	52.8586	1.26283	0.327593	7.35792e-06	0.000103099	837597	PUB18	NP_172526.1	plant U-box 18
AT5G37260	573.922	1.26261	0.124722	3.4799e-25	3.28511e-23	833700	RVE2	NP_198542.1	Homeodomain-like superfamily protein
AT2G38470	800.863	1.26045	0.0974069	2.08613e-39	3.71815e-37	818429	WRKY33	NP_181381.2	WRKY DNA-binding protein 33
AT3G52450	18.3068	1.25624	0.570987	0.00133319	0.0100617	824410	PUB22	NP_190813.1	plant U-box 22
AT3G14760	160.474	1.25379	0.194728	9.09978e-12	3.1977e-10	820704		NP_188094.2	transmembrane protein
AT5G09640	41.0467	1.25325	0.379041	5.77287e-05	0.000655858	830823	SCPL19	NP_568215.2	serine carboxypeptidase-like 19
AT1G27100	1268.53	1.25046	0.0845262	1.29508e-50	3.6523e-48	839599		NP_174030.2	Actin cross-linking protein
AT4G14690	100.895	1.24884	0.243112	1.95103e-08	4.46731e-07	827119	ELIP2	NP_567438.1	Chlorophyll A-B binding family protein
AT3G45960	74.4202	1.24856	0.262149	1.34723e-07	2.69434e-06	823739	EXLA3	NP_001030815.1	expansin-like A3
AT4G30440	2611.88	1.24363	0.0714243	5.27214e-69	2.49911e-66	829167	GAE1	NP_194773.1	UDP-D-glucuronate 4-epimerase 1
AT1G49640	35.0532	1.24311	0.442491	0.000274115	0.00257137	841388		NP_175387.1	alpha/beta-Hydrolases superfamily protein
AT5G62150	154.051	1.24014	0.187474	2.8993e-12	1.08197e-10	836335		NP_201021.1	peptidoglycan-binding LysM domain-containing protein
AT5G67300	1889.34	1.23617	0.0787635	1.3602e-56	4.59149e-54	836865	MYBR1	NP_201531.1	myb domain protein r1
AT1G72900	461.155	1.23597	0.118798	1.86072e-26	1.85897e-24	843621		NP_177433.1	Toll-Interleukin-Resistance (TIR) domain-containing protein
AT4G00120	35.0055	1.23581	0.395123	0.000104627	0.00110317	827911	IND	NP_191923.1	basic helix-loop-helix (bHLH) DNA-binding superfamily protein
AT3G19680	588.187	1.23366	0.136558	1.34877e-20	1.00164e-18	821505		NP_188602.1	hypothetical protein (DUF1005)
AT5G21940	2297.07	1.22842	0.0911106	1.6412e-42	3.38558e-40	832254		NP_680182.1	hybrid signal transduction histidine kinase M-like protein
AT1G19770	1272.48	1.22612	0.0839069	1.83714e-49	4.87258e-47	838565	PUP14	NP_173407.1	purine permease 14
AT1G19180	794.342	1.22177	0.10185	2.96492e-34	4.46321e-32	838501	JAZ1	NP_001319041.1	jasmonate-zim-domain protein 1
AT3G43190	70.2613	1.21895	0.289545	1.72362e-06	2.77261e-05	823393	SUS4	NP_001326640.1	sucrose synthase 4
AT1G09380	264.398	1.21804	0.18261	1.91685e-12	7.31257e-11	837460	UMAMIT25	NP_172409.1	nodulin MtN21 /EamA-like transporter family protein
AT3G62230	317.051	1.21569	0.14152	6.93376e-19	4.53013e-17	825396	DAF1	NP_191782.1	F-box family protein
AT1G01840	21.2504	1.21422	0.511221	0.000909162	0.0072782	839291		NP_563638.1	AP2-like ethylene-responsive transcription factor SNZ
AT3G16510	133.115	1.21246	0.211738	7.49265e-10	2.14837e-08	820899		NP_188272.1	Calcium-dependent lipid-binding (CaLB domain) family protein
AT3G15510	500.256	1.20845	0.119016	2.60192e-25	2.47727e-23	820790	NAC2	NP_188170.1	NAC domain containing protein 2
AT3G55710	133.259	1.20837	0.200741	1.32601e-10	4.15501e-09	824737		NP_191130.1	UDP-Glycosyltransferase superfamily protein
AT2G43050	434.239	1.20773	0.135972	5.21658e-20	3.65472e-18	818907	ATPMEPCRD	NP_181833.1	Plant invertase/pectin methylesterase inhibitor superfamily
AT4G28365	424.842	1.20138	0.156857	1.49062e-15	7.61688e-14	828952	ENODL3	NP_567806.1	early nodulin-like protein 3
AT5G47550	409.59	1.20085	0.120633	1.96914e-24	1.76897e-22	834805		NP_199566.1	Cystatin/monellin superfamily protein
AT1G51700	380.838	1.19445	0.124061	4.90585e-23	4.17408e-21	841595	DOF1	NP_175581.1	DOF zinc finger protein 1
AT3G26790	89.9316	1.19242	0.248607	1.18038e-07	2.38852e-06	822293	FUS3	NP_566799.1	AP2/B3-like transcriptional factor family protein
AT5G37540	385.716	1.19085	0.121261	7.65545e-24	6.66234e-22	833732		NP_568551.1	Eukaryotic aspartyl protease family protein
AT1G49290	28.6384	1.18667	0.451379	0.000475774	0.00416985	841352		NP_175354.1	Rho guanine nucleotide exchange factor
AT4G33560	30.4671	1.18331	0.460285	0.000553611	0.00476396	829495		NP_195082.1	Wound-responsive family protein
AT3G01325	13.4567	1.1815	0.772934	0.00461305	0.0281959	2745867		NP_974203.1	Expressed protein
AT1G54445	15.8412	1.18006	0.69156	0.00348324	0.022364	3767452		NP_001319225.1	Protein of unknown function (PD694200)
AT5G10220	57.8926	1.17986	0.307684	8.68332e-06	0.000120084	830886	ANN6	NP_196584.1	annexin 6
AT1G03103	88.3303	1.17866	0.331011	2.42509e-05	0.000300827	2745739		NP_973749.1	Bifunctional inhibitor/lipid-transfer protein/seed storage 2S albumin superfamily protein
AT4G33600	27.5414	1.17862	0.526947	0.00125228	0.00954567	829500		NP_195086.4	transmembrane protein
AT2G01890	133.277	1.17783	0.202121	4.48098e-10	1.31878e-08	814720	PAP8	NP_973397.1	purple acid phosphatase 8
AT4G32170	30.3121	1.17728	0.418579	0.000289565	0.002697	829349	CYP96A2	NP_194944.1	cytochrome P450, family 96, subfamily A, polypeptide 2
AT3G52780	45.8063	1.17728	0.346541	4.42625e-05	0.000514947	824444	PAP20	NP_190846.1	Purple acid phosphatases superfamily protein
AT1G69790	107.343	1.1766	0.221199	7.90163e-09	1.94091e-07	843315		NP_177137.2	Protein kinase superfamily protein
AT3G19030	894.931	1.17298	0.0980672	4.72878e-34	7.0235e-32	821436		NP_566625.1	transcription initiation factor TFIID subunit 1b-like protein
AT5G17090	48.7292	1.17133	0.364531	8.39402e-05	0.000910026	831572		NP_197211.1	Cystatin/monellin superfamily protein
AT1G19640	140.758	1.16756	0.210686	2.29665e-09	6.1647e-08	838551	JMT	NP_173394.1	jasmonic acid carboxyl methyltransferase
AT1G69930	20.2876	1.16543	0.568626	0.00190241	0.0136898	843329	GSTU11	NP_177151.1	glutathione S-transferase TAU 11
AT1G21550	60.3254	1.16402	0.302946	8.30486e-06	0.00011528	838756		NP_564143.1	Calcium-binding EF-hand family protein
AT2G26530	436.554	1.16394	0.116257	1.13029e-24	1.04057e-22	817194	AR781	NP_001031423.1	AR781, pheromone receptor-like protein (DUF1645)
AT1G43800	46.8256	1.16338	0.347284	5.23651e-05	0.000601052	840977	FTM1	NP_175048.1	Plant stearoyl-acyl-carrier-protein desaturase family protein
AT1G71890	84.9149	1.16269	0.241536	1.11197e-07	2.26117e-06	843520	SUC5	NP_177334.1	Major facilitator superfamily protein
AT4G37990	202.198	1.16265	0.177213	4.28608e-12	1.56797e-10	829955	ELI3-2	NP_195512.1	cinnamyl alcohol dehydrogenase 8
AT1G78520	61.3988	1.15875	0.355193	7.12029e-05	0.000790398	844188		NP_177973.4	Carbohydrate-binding X8 domain superfamily protein
AT5G56300	99.9603	1.15871	0.222185	1.41138e-08	3.33803e-07	835729	GAMT2	NP_200441.2	gibberellic acid methyltransferase 2
AT1G52560	10.735	1.15804	0.890827	0.00608071	0.0353947	841687		NP_001117476.1	HSP20-like chaperones superfamily protein
AT2G24550	1461.11	1.15783	0.0845763	9.94337e-44	2.23766e-41	816991		NP_565573.4	major centromere autoantigen B-like protein
AT2G22510	17.1061	1.15671	0.640919	0.00303262	0.0199303	816784		NP_179837.1	hydroxyproline-rich glycoprotein family protein
AT5G15740	1113.75	1.15592	0.0896788	4.31878e-39	7.57623e-37	831430		NP_197078.2	O-fucosyltransferase family protein
AT5G60140	107.607	1.15565	0.223204	1.72375e-08	3.99296e-07	836136		NP_200822.1	AP2/B3-like transcriptional factor family protein
AT1G35250	20.5331	1.1555	0.57043	0.00206338	0.0146495	840414		NP_174759.1	Thioesterase superfamily protein
AT4G16620	112.542	1.15259	0.213316	4.9308e-09	1.25403e-07	827363	UMAMIT8	NP_193395.3	nodulin MtN21 /EamA-like transporter family protein
AT1G66460	36.2279	1.15187	0.391595	0.000200342	0.00195421	842964		NP_001321968.1	Protein kinase superfamily protein
AT3G28270	1472.63	1.15138	0.0826573	3.66225e-45	8.4991e-43	822453		NP_566836.1	transmembrane protein, putative (DUF677)
AT1G80440	2184.84	1.14579	0.0824047	5.11581e-45	1.175e-42	844383		NP_565238.1	Galactose oxidase/kelch repeat superfamily protein
AT5G55132	49.8577	1.14572	0.33894	4.69291e-05	0.000543699	835605		NP_850926.1	Defensin-like (DEFL) family protein
AT5G40960	119.092	1.1455	0.257811	6.4884e-07	1.14363e-05	834098		NP_198912.1	transmembrane protein, putative (DUF 3339)
AT1G05575	55.2718	1.14465	0.329893	3.43244e-05	0.000413292	837061		NP_563744.1	transmembrane protein
AT1G68380	44.1567	1.14407	0.367618	0.000118826	0.00123732	843167		NP_177005.1	Core-2/I-branching beta-1,6-N-acetylglucosaminyltransferase family protein
AT4G35985	111.741	1.14234	0.212792	6.18244e-09	1.55461e-07	829753		NP_567995.1	Senescence/dehydration-associated protein-like protein
AT3G10340	1304.63	1.1423	0.0878608	1.04848e-39	1.93051e-37	820196	PAL4	NP_187645.1	phenylalanine ammonia-lyase 4
AT1G62290	233.964	1.14228	0.157938	3.84224e-14	1.71203e-12	842526		NP_176419.2	Saposin-like aspartyl protease family protein
AT1G02720	294.451	1.1365	0.16066	1.23098e-13	5.27403e-12	839475	GATL5	NP_171772.1	galacturonosyltransferase 5
AT2G38890	17.635	1.13549	0.624147	0.00304406	0.0199937	818473		NP_001324558.1	hypothetical protein AT2G38890
AT3G10910	109.118	1.13338	0.227394	4.75589e-08	1.02771e-06	820261		NP_187702.1	RING/U-box superfamily protein
AT2G29370	63.4951	1.13179	0.283961	4.83972e-06	7.05194e-05	817486		NP_850132.2	NAD(P)-binding Rossmann-fold superfamily protein
AT5G04530	271.346	1.13168	0.151768	7.49135e-15	3.60475e-13	830332	KCS19	NP_196073.1	3-ketoacyl-CoA synthase 19
AT3G03240	27.1908	1.13024	0.446188	0.000648063	0.00544632	821317		NP_186974.2	alpha/beta-Hydrolases superfamily protein
AT3G11180	75.5146	1.12972	0.253788	6.41756e-07	1.13218e-05	820289		NP_001189858.1	2-oxoglutarate (2OG) and Fe(II)-dependent oxygenase superfamily protein
AT1G62210	57.7432	1.12955	0.301545	1.27404e-05	0.000168353	842517		NP_176412.1	hypothetical protein AT1G62210
AT2G41010	159.699	1.12929	0.187125	1.29274e-10	4.0622e-09	818701	CAMBP25	NP_181634.1	calmodulin (CAM)-binding protein of 25 kDa
AT1G33055	63.1847	1.12889	0.297938	1.08427e-05	0.000146402	840201		NP_564416.1	hypothetical protein AT1G33055
AT5G12960	191.154	1.12861	0.184701	8.16441e-11	2.62854e-09	831136		NP_196800.2	proline-tRNA ligase (DUF1680)
AT4G11810	30.5561	1.12801	0.434514	0.000549708	0.00473586	826787		NP_192918.1	Major Facilitator Superfamily with SPX (SYG1/Pho81/XPR1) domain-containing protein
AT5G17800	64.8264	1.12688	0.329079	4.18704e-05	0.000491365	831648	MYB56	NP_197282.1	myb domain protein 56
AT4G02200	186.751	1.1249	0.168595	2.10568e-12	7.99191e-11	827516		NP_849286.1	Drought-responsive family protein
AT1G49770	23.5263	1.12368	0.499833	0.00131455	0.00994801	841400	RGE1	NP_175399.2	basic helix-loop-helix (bHLH) DNA-binding superfamily protein
AT1G79840	213.235	1.11893	0.156471	7.20397e-14	3.15319e-12	844323	GL2	NP_001185443.1	HD-ZIP IV family of homeobox-leucine zipper protein with lipid-binding START domain-containing protein
AT2G14365	33.3988	1.1169	0.453304	0.000775579	0.00637371	3768590	LCR84	NP_001031355.1	low-molecular-weight cysteine-rich 84
AT1G07400	42.2992	1.11564	0.383519	0.000228668	0.0022035	837252		NP_172220.1	HSP20-like chaperones superfamily protein
AT1G70080	8.97533	1.11375	1.05034	0.00781674	0.0431596	843344		NP_177165.1	Terpenoid cyclases/Protein prenyltransferases superfamily protein
AT5G23020	104.262	1.11162	0.243037	3.59544e-07	6.67523e-06	832366	IMS2	NP_197693.1	2-isopropylmalate synthase 2
AT5G26030	861.926	1.10856	0.0918246	1.29888e-34	2.02362e-32	832672	FC1	NP_197975.3	ferrochelatase 1
AT4G37150	84.1533	1.10811	0.243766	4.25607e-07	7.79137e-06	829869	MES9	NP_195432.1	methyl esterase 9
AT3G52400	987.126	1.108	0.0922437	2.71559e-34	4.11569e-32	824405	SYP122	NP_190808.1	syntaxin of plants 122
AT4G33840	14.2087	1.10561	0.81714	0.00582133	0.0341388	829526		NP_195110.3	Glycosyl hydrolase family 10 protein
AT1G80160	407.206	1.10561	0.13642	4.44108e-17	2.59013e-15	844356	GLYI7	NP_001320354.1	Lactoylglutathione lyase / glyoxalase I family protein
AT1G11210	1154.52	1.10436	0.0826756	9.4982e-42	1.9064e-39	837662		NP_563885.1	cotton fiber protein, putative (DUF761)
AT5G26970	25.2349	1.10409	0.523204	0.00175479	0.012797	832755		NP_198049.1	hypothetical protein AT5G26970
AT3G48580	85.1761	1.10216	0.254414	1.12762e-06	1.87901e-05	824018	XTH11	NP_566910.1	xyloglucan endotransglucosylase/hydrolase 11
AT2G41230	84.9004	1.10163	0.255463	1.23065e-06	2.03697e-05	818722	ORS1	NP_850348.1	ORGAN SIZE-like protein
AT3G04280	115.62	1.10125	0.29065	1.07676e-05	0.000145565	819583	RR22	NP_001078102.1	response regulator 22
AT3G16920	5910.34	1.10046	0.0848865	1.6519e-39	2.96797e-37	820947	CTL2	NP_188317.3	chitinase-like protein
AT3G13275	52.3267	1.09874	0.338558	7.76152e-05	0.00085056	820527		NP_683562.1	transmembrane protein
AT5G03720	108.931	1.0987	0.210439	1.43484e-08	3.38633e-07	831749	HSFA3	NP_001318473.1	heat shock transcription factor A3
AT1G34060	426.826	1.09843	0.130645	3.6315e-18	2.25995e-16	840303		NP_564435.1	Pyridoxal phosphate (PLP)-dependent transferases superfamily protein
AT3G55970	199.733	1.09634	0.162216	1.17908e-12	4.60049e-11	824763	JRG21	NP_191156.1	jasmonate-regulated gene 21
AT5G28000	19.4268	1.09633	0.568187	0.00260256	0.01764	832870		NP_198152.1	Polyketide cyclase/dehydrase and lipid transport superfamily protein
AT1G04770	492.6	1.09468	0.113859	6.05952e-23	5.11364e-21	839418		NP_171969.2	Tetratricopeptide repeat (TPR)-like superfamily protein
AT1G14480	71.7227	1.09259	0.268811	3.65893e-06	5.50793e-05	838010		NP_172900.2	Ankyrin repeat family protein
AT3G22565	12.1821	1.09252	1.18213	0.00792821	0.0436238	28719304		NP_001326340.1	hypothetical protein AT3G22565
AT5G63225	60.887	1.08965	0.29785	1.82106e-05	0.000230781	5008330		NP_001078788.1	Carbohydrate-binding X8 domain superfamily protein
AT4G38000	23.1674	1.08761	0.557665	0.00248943	0.0170705	829956	DOF4.7	NP_195513.2	DNA binding with one finger 4.7
AT4G34930	98.9527	1.08654	0.236477	3.40588e-07	6.35507e-06	829645		NP_195219.1	PLC-like phosphodiesterases superfamily protein
AT5G25240	134.317	1.08643	0.196124	2.48133e-09	6.62847e-08	832595		NP_197906.1	stress induced protein
AT5G24590	505.863	1.08373	0.110113	6.63979e-24	5.80109e-22	832530	TIP	NP_197847.3	TCV-interacting protein
AT1G55740	110.18	1.08332	0.214076	3.40164e-08	7.48866e-07	842023	SIP1	NP_175970.1	seed imbibition 1
AT3G51300	104.012	1.08321	0.227982	1.5809e-07	3.11965e-06	824293	ROP1	NP_190698.1	RHO-related protein from plants 1
AT5G50570	48.9572	1.08319	0.366698	0.00020451	0.00198965	835126	SPL13A	NP_568731.1	Squamosa promoter-binding protein-like (SBP domain) transcription factor family protein
AT5G02090	84.1082	1.08267	0.251997	1.34481e-06	2.20789e-05	831871		NP_195829.1	hypothetical protein AT5G02090
AT1G62620	87.9721	1.08015	0.240386	5.55232e-07	9.92779e-06	842559		NP_176450.2	Flavin-binding monooxygenase family protein
AT1G05260	154.643	1.07859	0.190378	1.20064e-09	3.35201e-08	837028	RCI3	NP_172018.1	Peroxidase superfamily protein
AT2G45220	916.984	1.07522	0.11968	2.25534e-20	1.64205e-18	819130		NP_566038.1	Plant invertase/pectin methylesterase inhibitor superfamily
AT3G15210	749.262	1.0686	0.0978831	8.58393e-29	9.61011e-27	820752	ERF4	NP_188139.1	ethylene responsive element binding factor 4
AT4G39650	33.068	1.06766	0.468877	0.00126973	0.00965145	830119	GGT2	NP_195675.2	gamma-glutamyl transpeptidase 2
AT4G13250	2051.06	1.06402	0.0753954	2.87308e-46	6.73782e-44	826942	NYC1	NP_001190716.1	NAD(P)-binding Rossmann-fold superfamily protein
AT4G30470	563.842	1.06302	0.104995	3.93759e-25	3.7015e-23	829170		NP_194776.1	NAD(P)-binding Rossmann-fold superfamily protein
AT1G71770	78.6401	1.06265	0.255559	2.52275e-06	3.93038e-05	843507	PAB5	NP_177322.2	poly(A)-binding protein 5
AT5G67110	213.459	1.06246	0.157235	1.23698e-12	4.80116e-11	836846	ALC	NP_001078811.1	basic helix-loop-helix (bHLH) DNA-binding superfamily protein
AT3G58060	11.1415	1.06131	0.980072	0.00766633	0.0424977	824975		NP_001319789.1	Cation efflux family protein
AT3G08500	30.2964	1.05862	0.463971	0.00124828	0.00952618	819997	MYB83	NP_187463.1	myb domain protein 83
AT2G43290	739.234	1.0571	0.127836	1.18991e-17	7.16484e-16	818931	MSS3	NP_565996.1	Calcium-binding EF-hand family protein
AT5G50915	288.414	1.0562	0.145757	3.76138e-14	1.68012e-12	835164		NP_568745.1	basic helix-loop-helix (bHLH) DNA-binding superfamily protein
AT3G47030	18.6347	1.05612	0.611179	0.00374619	0.0237039	823856		NP_190287.1	F-box and associated interaction domains-containing protein
AT3G52010	44.239	1.05559	0.339516	0.000130868	0.00134298	824364	scpl37	NP_190769.1	serine carboxypeptidase-like 37
AT4G26420	218.567	1.05266	0.196825	7.39645e-09	1.82892e-07	828748	GAMT1	NP_194372.2	S-adenosyl-L-methionine-dependent methyltransferases superfamily protein
AT3G15670	14.2814	1.05217	0.853326	0.00703503	0.0398205	820810		NP_188188.1	Late embryogenesis abundant protein (LEA) family protein
AT3G18560	88.9829	1.05188	0.237591	7.72091e-07	1.33759e-05	821387		NP_566614.1	hypothetical protein AT3G18560
AT3G02310	612.323	1.0515	0.10228	7.90067e-26	7.653e-24	821151	2020-09-02	NP_186880.1	K-box region and MADS-box transcription factor family protein
AT3G54000	127.018	1.05119	0.211404	5.49465e-08	1.17144e-06	824567		NP_566992.1	TIP41-like protein
AT4G25390	145.416	1.05042	0.192146	3.95797e-09	1.02297e-07	828642		NP_194269.1	Protein kinase superfamily protein
AT2G28710	16.3829	1.04785	0.661593	0.00477423	0.0290219	817420		NP_180439.1	C2H2-type zinc finger family protein
AT5G44030	5562.89	1.04626	0.0881461	1.05517e-33	1.54659e-31	834426	CESA4	NP_001332727.1	cellulose synthase A4
AT5G42230	84.2927	1.04605	0.293454	2.67014e-05	0.000329027	834228	scpl41	NP_001318730.1	serine carboxypeptidase-like 41
AT1G10585	20.2483	1.04477	0.581622	0.00344244	0.0221723	837600		NP_563873.2	basic helix-loop-helix (bHLH) DNA-binding superfamily protein
AT1G22990	112.325	1.04074	0.258061	4.26242e-06	6.29307e-05	838907	HIPP22	NP_173712.1	Heavy metal transport/detoxification superfamily protein
AT3G60120	11.8381	1.04065	0.857769	0.00738017	0.0413851	825182	BGLU27	NP_191571.4	beta glucosidase 27
AT5G47330	192.903	1.0401	0.16304	1.58112e-11	5.41101e-10	834780		NP_199544.1	alpha/beta-Hydrolases superfamily protein
AT1G67470	108.83	1.03988	0.23708	9.15252e-07	1.56132e-05	843068		NP_564898.1	Protein kinase superfamily protein
AT5G10210	22.315	1.03916	0.509687	0.0022351	0.0156394	830885		NP_196583.1	nitric oxide synthase-interacting protein
AT1G43640	227.764	1.03883	0.189996	3.91241e-09	1.01237e-07	840948	TLP5	NP_564485.1	tubby like protein 5
AT5G46960	44.607	1.03447	0.409552	0.00070577	0.00587588	834742		NP_568673.1	Plant invertase/pectin methylesterase inhibitor superfamily protein
AT4G24000	720.225	1.03313	0.109349	3.12863e-22	2.55322e-20	828500	CSLG2	NP_567692.2	cellulose synthase like G2
AT4G02280	242.697	1.0313	0.155585	3.02179e-12	1.12017e-10	828081	SUS3	NP_192137.1	sucrose synthase 3
AT5G64260	1257.32	1.02963	0.0854998	1.97739e-34	3.01741e-32	836547	EXL2	NP_201231.1	EXORDIUM like 2
AT1G71690	70.6578	1.02669	0.278103	1.72209e-05	0.000219739	843495		NP_565020.1	glucuronoxylan 4-O-methyltransferase-like protein (DUF579)
AT1G27200	795.636	1.02374	0.100883	3.16955e-25	3.00487e-23	839609		NP_564272.1	glycosyltransferase family protein (DUF23)
AT5G66780	13.4942	1.02267	0.7646	0.00660978	0.0378461	836811		NP_201479.1	late embryogenesis abundant protein
AT3G25160	15.5705	1.02213	0.66738	0.00531325	0.0317357	822107		NP_189152.1	ER lumen protein retaining receptor family protein
AT2G33380	1619.73	1.01913	0.096176	3.06039e-27	3.24678e-25	817901	RD20	NP_001031472.1	Caleosin-related family protein
AT2G05940	414.082	1.01769	0.144484	1.66965e-13	7.00426e-12	815147	RIPK	NP_178651.1	Protein kinase superfamily protein
AT5G65165	10.9429	1.01719	1.15962	0.00896173	0.0479375	836640	SDH2-3	NP_680465.2	succinate dehydrogenase 2-3
AT5G39130	741.398	1.01567	0.133091	2.15251e-15	1.07524e-13	833906		NP_198729.1	RmlC-like cupins superfamily protein
AT5G27420	291.315	1.01544	0.137779	1.57603e-14	7.31506e-13	832801	CNI1	NP_198094.1	carbon/nitrogen insensitive 1
AT1G78760	37.5233	1.01539	0.382618	0.000526414	0.00455632	844212		NP_177997.1	F-box/RNI-like superfamily protein
AT3G05400	376.605	1.01458	0.140731	5.14824e-14	2.27575e-12	819704		NP_187191.2	Major facilitator superfamily protein
AT1G72200	153.434	1.01162	0.184075	3.43768e-09	8.99977e-08	843552		NP_177365.1	RING/U-box superfamily protein
AT1G64110	151.416	1.00705	0.181661	2.65728e-09	7.07307e-08	842716	DAA1	NP_001319315.1	P-loop containing nucleoside triphosphate hydrolases superfamily protein
AT5G41550	38.8825	1.00606	0.372422	0.000465641	0.00409554	834157		NP_198970.1	Disease resistance protein (TIR-NBS-LRR class) family
AT1G17020	141.667	1.00593	0.19688	2.81231e-08	6.27809e-07	838272	SRG1	NP_173145.1	senescence-related gene 1
AT1G52880	447.432	1.00572	0.132504	2.97633e-15	1.47683e-13	841721	NAM	NP_175696.1	NAC (No Apical Meristem) domain transcriptional regulator superfamily protein
AT2G44578	24.2257	1.00438	0.554992	0.00342353	0.0220697	5007961		NP_001078058.1	RING/U-box superfamily protein
AT5G59450	285.768	1.00356	0.159121	2.56083e-11	8.60524e-10	836064		NP_200753.1	GRAS family transcription factor
AT3G21230	245.155	1.00232	0.164142	9.11329e-11	2.91717e-09	821677	4CL5	NP_188760.3	4-coumarate:CoA ligase 5
AT5G24860	46.4983	1.00044	0.333335	0.000195608	0.00191474	832555	FPF1	NP_001330701.1	flowering promoting factor 1

## Sheet: Line4Down
Gene	baseMean	log2FC	lfcSE	pvalue	padj	GeneID	Locus	Protein product	Protein Name
AT2G43590	171.581	-3.38322	0.226893	2.40802e-51	7.15311e-49	818961		NP_181887.1	Chitinase family protein
AT1G25054	180.41	-3.29466	0.56509	2.4771e-10	7.53925e-09	839094	LpxC3	NP_001117349.4	UDP-3-O-acyl N-acetylglycosamine deacetylase family protein
AT2G05440	64.3803	-3.04435	0.337488	1.48912e-20	1.1022e-18	815093	GRP9	NP_849937.1	GLYCINE RICH PROTEIN 9
AT4G30640	5.72367	-2.94866	1.35064	0.00218244	0.015348	829187		NP_567849.1	RNI-like superfamily protein
AT2G42065	7.24551	-2.92759	1.149	0.000774573	0.00637014	28718346		NP_001324053.1	DnaJ domain protein
AT5G37970	21.6639	-2.73302	0.561438	8.15954e-08	1.68946e-06	833776		NP_198613.2	S-adenosyl-L-methionine-dependent methyltransferase superfamily protein
AT1G66700	112.727	-2.53396	0.246101	4.88263e-26	4.77106e-24	842988	PXMT1	NP_564881.3	S-adenosyl-L-methionine-dependent methyltransferases superfamily protein
AT3G48630	13.8459	-2.52611	0.797213	7.96159e-05	0.000869918	824023		NP_190432.4	hypothetical protein AT3G48630
AT4G08570	11.5224	-2.40083	0.781813	0.000123104	0.00127446	826418		NP_192597.1	Heavy metal transport/detoxification superfamily protein
AT5G37940	169.11	-2.30893	0.215395	5.3019e-28	5.79024e-26	833773		NP_198610.1	Zinc-binding dehydrogenase family protein
AT3G49110	147.986	-2.21092	0.210281	4.8019e-27	5.0226e-25	824072	PRXCA	NP_190480.1	peroxidase CA
AT5G52940	33.4064	-2.19972	0.413893	6.87851e-09	1.71608e-07	835371		NP_200106.1	hypothetical protein (DUF295)
AT2G16060	66.4179	-2.14509	0.29957	5.09961e-14	2.25873e-12	816103	HB1	NP_179204.1	hemoglobin 1
AT4G19690	31.4363	-2.12074	0.452147	1.5993e-07	3.14481e-06	827713	IRT1	NP_567590.3	iron-regulated transporter 1
AT2G26020	106.349	-2.11636	0.257155	1.14286e-17	6.90022e-16	817143	PDF1.2b	NP_180172.1	plant defensin 1.2b
AT4G29740	89.8372	-2.08831	0.259115	5.01592e-17	2.90259e-15	829096	CKX4	NP_194703.1	cytokinin oxidase 4
AT4G15680	25.9632	-2.07846	0.484169	1.02007e-06	1.71907e-05	827245		NP_193303.1	Thioredoxin superfamily protein
AT3G50140	12.7198	-2.06364	0.87045	0.000707655	0.00588937	824176		NP_190583.4	transmembrane protein, putative (DUF247)
AT2G20800	14.5232	-2.05118	0.668246	0.000113136	0.0011834	816609	NDB4	NP_179673.1	NAD(P)H dehydrogenase B4
AT1G13608	45.505	-2.03168	0.389719	1.09119e-08	2.63388e-07	3766720		NP_001031040.1	Defensin-like (DEFL) family protein
AT1G51790	52.2966	-1.9934	0.330694	1.05909e-10	3.3708e-09	841605		NP_001319199.1	Leucine-rich repeat protein kinase family protein
AT3G53300	6.24641	-1.98906	1.30305	0.004365	0.0269983	824497	CYP71B31	NP_190898.1	cytochrome P450, family 71, subfamily B, polypeptide 31
AT1G51860	59.5204	-1.93064	0.300544	8.59591e-12	3.0302e-10	841613		NP_175598.1	Leucine-rich repeat protein kinase family protein
AT5G44575	14.6184	-1.9192	0.664089	0.00019122	0.00187509	834485		NP_850920.1	hypothetical protein AT5G44575
AT5G65080	72.7153	-1.91673	0.362723	4.60464e-09	1.17916e-07	836632	MAF5	NP_001330487.1	K-box region/MADS-box transcription factor family protein
AT3G01600	32.5888	-1.91561	0.422812	3.43158e-07	6.38165e-06	819872	NAC044	NP_001319443.1	NAC domain containing protein 44
AT4G25040	7.92281	-1.89241	1.09366	0.00291292	0.0193037	828607		NP_194234.1	Uncharacterized protein family (UPF0497)
AT1G70720	15.6032	-1.88585	0.675902	0.000252248	0.0023955	843409		NP_001320878.1	Plant invertase/pectin methylesterase inhibitor superfamily protein
AT2G24210	79.8131	-1.88429	0.313243	1.04399e-10	3.33225e-09	816955	TPS10	NP_179998.1	terpene synthase 10
AT1G30720	17.3006	-1.86134	0.660073	0.000219832	0.00212571	839952		NP_174359.1	FAD-binding Berberine family protein
AT5G66690	13.5293	-1.85295	0.711513	0.00042505	0.0037788	836802	UGT72E2	NP_201470.1	UDP-Glycosyltransferase superfamily protein
AT1G13609	1790.98	-1.81159	0.109374	8.05948e-63	3.38787e-60	3766721		NP_001031041.1	Defensin-like (DEFL) family protein
AT3G01530	8.31264	-1.7938	0.998465	0.00266839	0.0180149	821113	MYB57	NP_186802.1	myb domain protein 57
AT1G56430	389.747	-1.78582	0.139609	1.18789e-38	2.02022e-36	842096	NAS4	NP_176038.1	nicotianamine synthase 4
AT5G40990	8.15545	-1.77908	0.976295	0.00261104	0.0176812	834101	GLIP1	NP_198915.1	GDSL lipase 1
AT4G15670	56.7455	-1.76539	0.315976	1.43246e-09	3.97928e-08	827244		NP_193302.1	Thioredoxin superfamily protein
AT4G00960	8.2177	-1.7641	1.04462	0.00314879	0.0205603	827937		NP_001319837.1	Protein kinase superfamily protein
AT3G56970	1023.27	-1.74534	0.103623	7.43364e-65	3.31228e-62	824864	bHLH38	NP_191256.1	basic helix-loop-helix (bHLH) DNA-binding superfamily protein
AT2G19190	54.7689	-1.6926	0.319175	7.13994e-09	1.77534e-07	816436	FRK1	NP_179509.1	FLG22-induced receptor-like kinase 1
AT1G17700	20.9744	-1.689	0.547303	0.00010315	0.00108862	838346	PRA1.F1	NP_173212.1	prenylated RAB acceptor 1.F1
AT1G58390	10.9036	-1.67974	0.928357	0.00244116	0.0167963	842208		NP_001319265.1	Disease resistance protein (CC-NBS-LRR class) family
AT4G20000	9.40181	-1.67846	0.881049	0.00221597	0.0155348	827745		NP_193733.1	VQ motif-containing protein
AT2G43580	45.433	-1.67088	0.352339	1.26543e-07	2.54674e-06	818960		NP_181886.1	Chitinase family protein
AT5G47600	10.6071	-1.6703	0.908051	0.00231655	0.0161132	834810		NP_199571.2	HSP20-like chaperones superfamily protein
AT5G11590	12.5624	-1.66233	0.764152	0.00122531	0.0093791	831031	TINY2	NP_196720.1	Integrase-type DNA-binding superfamily protein
AT5G57550	60.3915	-1.65709	0.302033	2.61506e-09	6.97736e-08	835859	XTH25	NP_568859.2	xyloglucan endotransglucosylase/hydrolase 25
AT1G72060	132.493	-1.63993	0.245601	1.52471e-12	5.85671e-11	843537		NP_177351.1	serine-type endopeptidase inhibitor
AT1G13470	269.679	-1.63652	0.151998	3.30595e-28	3.62824e-26	837907		NP_172804.2	hypothetical protein (DUF1262)
AT1G76930	349.017	-1.62958	0.145113	1.88252e-30	2.31717e-28	844028	EXT4	NP_849895.1	extensin 4
AT3G23110	68.6519	-1.61119	0.284209	9.17659e-10	2.60108e-08	821886	RLP37	NP_188952.1	receptor like protein 37
AT5G37950	94.4363	-1.60133	0.252415	1.43721e-11	4.93367e-10	833774		NP_198611.1	UDP-Glycosyltransferase superfamily protein
AT1G35710	1931.27	-1.60109	0.0833528	2.0101e-83	1.44461e-80	840475		NP_174809.1	kinase family with leucine-rich repeat domain-containing protein
AT2G30770	60.5237	-1.58696	0.336032	1.38394e-07	2.7628e-06	817628	CYP71A13	NP_180635.3	cytochrome P450 family 71 polypeptide
AT4G08770	54.0021	-1.5787	0.350441	3.86807e-07	7.14566e-06	826447	Prx37	NP_192617.1	Peroxidase superfamily protein
AT4G23140	288.929	-1.57804	0.154619	1.27679e-25	1.23141e-23	828413	CRK6	NP_849426.1	cysteine-rich RLK (RECEPTOR-like protein kinase) 6
AT3G23120	130.626	-1.57751	0.20282	4.93159e-16	2.64749e-14	821887	RLP38	NP_188953.1	receptor like protein 38
AT3G10880	13.4086	-1.57228	0.816353	0.00196252	0.0140679	820258		NP_001327510.1	tropomyosin
AT4G02420	108.454	-1.56887	0.230474	6.47581e-13	2.59021e-11	828035		NP_567234.1	Concanavalin A-like lectin protein kinase family protein
AT2G28671	19.4969	-1.56782	0.669622	0.000788634	0.0064643	6241140		NP_001118404.1	hypothetical protein AT2G28671
AT1G51800	42.7786	-1.56416	0.377598	1.99397e-06	3.16859e-05	841606	IOS1	NP_175591.1	Leucine-rich repeat protein kinase family protein
AT5G44568	117.671	-1.55266	0.230245	1.01489e-12	3.98078e-11	5008297		NP_001078710.1	transmembrane protein
AT2G32680	150.108	-1.54347	0.19225	6.69496e-17	3.84425e-15	817828	RLP23	NP_180827.1	receptor like protein 23
AT4G23150	64.296	-1.54326	0.287614	5.16252e-09	1.307e-07	828414	CRK7	NP_194046.2	cysteine-rich RLK (RECEPTOR-like protein kinase) 7
AT3G13370	20.5665	-1.54093	0.579923	0.000373505	0.00336487	820537		NP_187945.1	formin-like protein
AT2G41240	694.872	-1.5405	0.114227	1.27958e-42	2.68941e-40	818723	BHLH100	NP_850349.1	basic helix-loop-helix protein 100
AT4G22490	27.5804	-1.53669	0.493455	9.52105e-05	0.00101299	828344		NP_193980.1	Bifunctional inhibitor/lipid-transfer protein/seed storage 2S albumin superfamily protein
AT3G18900	36.6448	-1.53578	0.401314	7.22042e-06	0.000101363	821423		NP_001325852.1	ternary complex factor MIP1 leucine-zipper protein
AT4G23310	43.0943	-1.52584	0.38761	4.7367e-06	6.91086e-05	828430	CRK23	NP_194062.1	cysteine-rich RLK (RECEPTOR-like protein kinase) 23
AT4G27950	25.7176	-1.52323	0.482478	8.52829e-05	0.000920783	828908	CRF4	NP_194524.2	cytokinin response factor 4
AT3G56980	393.858	-1.51706	0.128425	2.29473e-33	3.31976e-31	824865	bHLH39	NP_191257.1	basic helix-loop-helix (bHLH) DNA-binding superfamily protein
AT3G55870	10.4836	-1.517	0.870544	0.00292008	0.0193333	824753		NP_001325916.1	ADC synthase superfamily protein
AT1G33790	14.5905	-1.51562	0.652531	0.000906635	0.0072658	840271		NP_001154390.2	jacalin lectin family protein
AT4G13890	7.30176	-1.5152	1.41764	0.0065598	0.037618	827024	EDA36	NP_193125.1	Pyridoxal phosphate (PLP)-dependent transferases superfamily protein
AT2G37590	45.6572	-1.51346	0.358724	1.47023e-06	2.39615e-05	818336	DOF2.4	NP_181295.1	DNA binding with one finger 2.4
AT1G14880	869.028	-1.51072	0.11531	2.20159e-40	4.22838e-38	838053	PCR1	NP_172941.1	PLANT CADMIUM RESISTANCE 1
AT2G19800	124.843	-1.51026	0.209415	3.7631e-14	1.68012e-12	816499	MIOX2	NP_565459.1	myo-inositol oxygenase 2
AT1G51850	12.0883	-1.50408	0.795846	0.00221237	0.0155178	841612		NP_175597.1	Leucine-rich repeat protein kinase family protein
AT4G15500	11.3703	-1.49063	0.87094	0.0029944	0.019714	827222	UGT84A4	NP_193285.1	UDP-Glycosyltransferase superfamily protein
AT2G23770	59.1394	-1.49038	0.294915	2.81758e-08	6.28356e-07	816909	LYK4	NP_179957.1	protein kinase family protein / peptidoglycan-binding LysM domain-containing protein
AT1G18250	140.24	-1.48255	0.221609	1.46378e-12	5.64212e-11	838405	ATLP-1	NP_173261.1	Pathogenesis-related thaumatin superfamily protein
AT1G06830	73.2127	-1.47764	0.292507	2.7516e-08	6.16729e-07	837195		NP_172168.1	Glutaredoxin family protein
AT3G04720	1587.45	-1.47385	0.0927616	5.27147e-58	1.9253e-55	819632	PR4	NP_187123.1	pathogenesis-related 4
AT2G41800	70.0082	-1.45847	0.280916	1.33323e-08	3.16326e-07	818779		NP_181711.1	imidazolonepropionase (Protein of unknown function, DUF642)
AT3G11402	27.3575	-1.45633	0.475295	0.000114757	0.00119728	820312		NP_683552.2	Cysteine/Histidine-rich C1 domain family protein
AT4G02520	1666.89	-1.44349	0.0822591	3.33974e-70	1.61752e-67	827931	GSTF2	NP_192161.1	glutathione S-transferase PHI 2
AT5G38250	12.1948	-1.43808	0.76972	0.00240381	0.0165752	833807		NP_001318693.1	Protein kinase family protein
AT4G23130	150.751	-1.42746	0.182707	3.98623e-16	2.16081e-14	828412	CRK5	NP_567677.1	cysteine-rich RLK (RECEPTOR-like protein kinase) 5
AT3G50740	292.977	-1.42588	0.143	1.46081e-24	1.31763e-22	824238	UGT72E1	NP_566938.1	UDP-glucosyl transferase 72E1
AT4G14400	2767.37	-1.42409	0.0796836	1.35738e-72	7.03279e-70	827085	ACD6	NP_567430.1	ankyrin repeat family protein
AT4G25110	67.7737	-1.42102	0.281595	2.96698e-08	6.5838e-07	828614	MC2	NP_001031711.1	metacaspase 2
AT5G40350	53.8025	-1.42019	0.319716	5.83028e-07	1.03914e-05	834033	MYB24	NP_198851.1	myb domain protein 24
AT3G25810	14.5126	-1.41221	0.739334	0.0021509	0.0151549	822173		NP_189209.2	Terpenoid cyclases/Protein prenyltransferases superfamily protein
AT1G21120	43.7397	-1.40229	0.340995	2.4627e-06	3.84758e-05	838708	IGMT2	NP_173536.2	O-methyltransferase family protein
AT4G23220	160.537	-1.40211	0.182532	1.11612e-15	5.79628e-14	828421	CRK14	NP_567680.5	cysteine-rich RECEPTOR-like kinase
AT1G01280	8.18589	-1.39695	1.14089	0.00601168	0.0350688	839470	CYP703A2	NP_171635.1	cytochrome P450, family 703, subfamily A, polypeptide 2
AT5G19600	38.2293	-1.39685	0.464508	0.000134932	0.00137581	832080	SULTR3;5	NP_568377.1	sulfate transporter 3;5
AT2G14247	643.876	-1.37929	0.125231	2.34761e-29	2.696e-27	2745524		NP_973452.1	Expressed protein
AT3G22235	2839.66	-1.37727	0.105612	5.22576e-40	9.78359e-38	821791		NP_001154638.1	cysteine-rich TM module stress tolerance protein
AT2G18193	62.6263	-1.37425	0.305315	4.38728e-07	7.9987e-06	816333		NP_849972.1	P-loop containing nucleoside triphosphate hydrolases superfamily protein
AT4G12500	31.589	-1.37316	0.498115	0.000289214	0.00269485	826862		NP_192987.1	Bifunctional inhibitor/lipid-transfer protein/seed storage 2S albumin superfamily protein
AT3G11010	414.238	-1.36568	0.119878	3.35285e-31	4.42001e-29	820272	RLP34	NP_001326085.1	receptor like protein 34
AT4G18253	47.1275	-1.36474	0.34983	5.89804e-06	8.45575e-05	28720145		NP_001329110.1	receptor Serine/Threonine kinase-like protein
AT2G13820	122.719	-1.36394	0.205402	2.21391e-12	8.37415e-11	815865	XYP2	NP_001324141.1	Bifunctional inhibitor/lipid-transfer protein/seed storage 2S albumin superfamily protein
AT1G58225	69.6745	-1.36353	0.298195	3.07576e-07	5.78269e-06	842190		NP_001185261.1	hypothetical protein AT1G58225
AT4G11320	552.603	-1.35968	0.123247	1.88552e-29	2.18789e-27	826734		NP_001328659.1	Papain family cysteine protease
AT1G61680	259.738	-1.34473	0.152984	1.09604e-19	7.53664e-18	842465	TPS14	NP_001185286.1	terpene synthase 14
AT2G34430	3591.92	-1.3442	0.108499	2.14498e-36	3.41343e-34	818006	LHB1B1	NP_565787.1	light-harvesting chlorophyll-protein complex II subunit B1
AT5G24530	602.525	-1.34345	0.107713	7.61156e-37	1.21999e-34	832524	DMR6	NP_197841.1	2-oxoglutarate (2OG) and Fe(II)-dependent oxygenase superfamily protein
AT2G04040	22.6959	-1.33393	0.526419	0.000563156	0.00483304	814938	DTX1	NP_178491.1	MATE efflux family protein
AT3G13790	134.825	-1.32584	0.239676	2.14135e-09	5.7687e-08	820591	ATBFRUCT1	NP_001189881.1	Glycosyl hydrolases family 32 protein
AT3G12220	43.2549	-1.32561	0.379467	2.82973e-05	0.000346584	820402	scpl16	NP_001327318.1	serine carboxypeptidase-like 16
AT4G12490	94.5859	-1.32222	0.252276	1.0779e-08	2.6046e-07	826861		NP_192986.1	Bifunctional inhibitor/lipid-transfer protein/seed storage 2S albumin superfamily protein
AT4G08760	48.2101	-1.32164	0.338083	5.79114e-06	8.32393e-05	826445		NP_192616.1	hypothetical protein AT4G08760
AT3G22231	2853.09	-1.31949	0.113668	2.47472e-32	3.44589e-30	821788	PCC1	NP_566702.1	pathogen and circadian controlled 1
AT1G02360	16.0365	-1.31756	0.713957	0.00250372	0.0171421	837724		NP_001323420.1	Chitinase family protein
AT2G31020	56.4358	-1.31482	0.303987	1.01208e-06	1.70949e-05	817653	ORP1A	NP_180659.2	OSBP(oxysterol binding protein)-related protein 1A
AT3G25010	131.137	-1.30946	0.217393	1.16763e-10	3.6951e-09	822092	RLP41	NP_001327885.1	receptor like protein 41
AT4G38850	19.9834	-1.30378	0.593652	0.00128298	0.00974214	830040	SAUR15	NP_195596.1	SAUR-like auxin-responsive protein family
AT5G10140	51.9828	-1.30314	0.344562	9.59928e-06	0.000131608	830878	FLC	NP_001190272.1	K-box region and MADS-box transcription factor family protein
AT4G01390	94.1789	-1.30086	0.234053	1.92978e-09	5.24951e-08	828075		NP_192048.2	TRAF-like family protein
AT5G62920	86.9884	-1.2951	0.26302	5.84572e-08	1.2439e-06	836412	ARR6	NP_201097.1	response regulator 6
AT3G44990	185.348	-1.29441	0.178069	2.63467e-14	1.19548e-12	823634	XTH31	NP_190085.1	xyloglucan endo-transglycosylase-related 8
AT1G64170	100.696	-1.29246	0.225118	6.74639e-10	1.9419e-08	842721	CHX16	NP_176599.2	cation/H+ exchanger 16
AT3G29590	64.0374	-1.29207	0.299082	1.04058e-06	1.74967e-05	822623	AT5MAT	NP_189600.1	HXXXD-type acyl-transferase family protein
AT2G45580	70.0334	-1.29099	0.28862	5.04774e-07	9.09543e-06	819166	CYP76C3	NP_182082.2	cytochrome P450, family 76, subfamily C, polypeptide 3
AT1G51890	91.39	-1.29068	0.250082	1.71833e-08	3.99296e-07	841616		NP_001322769.1	Leucine-rich repeat protein kinase family protein
AT5G44400	94.0573	-1.28751	0.237757	4.29311e-09	1.10702e-07	834466		NP_199253.1	FAD-binding Berberine family protein
AT4G24265	21.9562	-1.28656	0.536334	0.000800388	0.00655101	828528		NP_001329772.1	homeobox protein
AT1G15415	8.25006	-1.28179	1.3781	0.0074888	0.0418048	838112		NP_172994.1	late embryogenesis abundant-like protein
AT2G28160	19.0186	-1.27974	0.554926	0.00102939	0.00811818	817362	FRU	NP_001323907.1	FER-like regulator of iron uptake
AT5G03350	137.646	-1.27956	0.195385	4.28468e-12	1.56797e-10	831863		NP_195955.1	Legume lectin family protein
AT2G25510	7576.49	-1.27882	0.0986771	1.5369e-39	2.78379e-37	817089		NP_001189601.1	transmembrane protein
AT3G50470	85.3907	-1.27738	0.256689	4.55634e-08	9.87458e-07	824211	HR3	NP_190616.1	homolog of RPW8 3
AT1G23480	130.384	-1.26931	0.201709	2.27547e-11	7.69273e-10	838956	CSLA03	NP_850952.1	cellulose synthase-like A3
AT1G07880	82.3748	-1.2689	0.256177	5.08913e-08	1.09125e-06	837303	ATMPK13	NP_001030990.1	Protein kinase superfamily protein
AT2G15042	430.267	-1.26123	0.162264	5.66736e-16	3.02065e-14	7922469		NP_001318226.1	Leucine-rich repeat (LRR) family protein
AT5G46050	80.8778	-1.26001	0.26882	1.91991e-07	3.73897e-06	834646	PTR3	NP_199417.1	peptide transporter 3
AT2G46440	618.187	-1.25286	0.108287	4.55214e-32	6.2992e-30	819252	CNGC11	NP_182167.2	cyclic nucleotide-gated channels
AT5G42530	6016.19	-1.25264	0.182268	4.50792e-13	1.83941e-11	834260		NP_199068.2	hypothetical protein AT5G42530
AT5G10760	1019.07	-1.24618	0.0926877	2.62389e-42	5.36309e-40	830943		NP_196637.1	Eukaryotic aspartyl protease family protein
AT2G39210	280.593	-1.24398	0.146371	1.46199e-18	9.30622e-17	818506		NP_181454.1	Major facilitator superfamily protein
AT1G65500	74.8811	-1.24259	0.266373	2.16785e-07	4.16358e-06	842862		NP_564855.1	transmembrane protein
AT2G31230	74.2596	-1.24239	0.304068	2.87271e-06	4.42302e-05	817680	ERF15	NP_850162.1	ethylene-responsive element binding factor 15
AT3G12145	838.168	-1.2418	0.0948109	2.6468e-40	5.04001e-38	820391	FLR1	NP_974291.4	Leucine-rich repeat (LRR) family protein
AT3G23550	105.899	-1.24161	0.217549	8.54586e-10	2.43159e-08	821934		NP_188997.1	MATE efflux family protein
AT4G35620	51.6652	-1.24134	0.320455	7.07918e-06	9.95688e-05	829714	CYCB2;2	NP_195287.1	Cyclin B2;2
AT2G47130	90.6659	-1.23733	0.245618	3.35272e-08	7.4029e-07	819326	SDR3	NP_182235.1	NAD(P)-binding Rossmann-fold superfamily protein
AT2G23680	139.46	-1.23161	0.192827	1.28647e-11	4.45051e-10	816899		NP_179948.1	Cold acclimation protein WCOR413 family
AT4G11000	67.93	-1.23008	0.271523	4.16083e-07	7.64214e-06	826701		NP_001319900.1	Ankyrin repeat family protein
AT3G27940	48.6805	-1.22934	0.36195	4.22829e-05	0.000495279	822418	LBD26	NP_001326100.1	LOB domain-containing protein 26
AT1G47395	744.473	-1.22789	0.134623	5.69851e-21	4.28909e-19	841143		NP_849780.1	hypothetical protein AT1G47395
AT1G28290	1368.82	-1.22768	0.11786	1.619e-26	1.63953e-24	839723	AGP31	NP_001077616.1	arabinogalactan protein 31
AT2G30760	28.9389	-1.22708	0.498837	0.000692292	0.00578095	817627		NP_180634.1	hypothetical protein AT2G30760
AT3G26210	177.502	-1.22627	0.178878	5.40523e-13	2.18554e-11	822222	CYP71B23	NP_189252.1	cytochrome P450, family 71, subfamily B, polypeptide 23
AT3G02885	44.4961	-1.22287	0.374137	6.5779e-05	0.000736797	821194	GASA5	NP_001326793.1	GAST1 protein homolog 5
AT4G29030	191.343	-1.21363	0.171263	1.04981e-13	4.52393e-12	829024		NP_194632.1	Putative membrane lipoprotein
AT3G27810	87.6094	-1.2092	0.24616	6.22444e-08	1.31216e-06	822401	MYB21	NP_189418.2	myb domain protein 21
AT5G39580	7.35055	-1.2063	1.49134	0.00854808	0.046224	833954		NP_198774.1	Peroxidase superfamily protein
AT1G74770	78.1566	-1.20465	0.271358	6.35967e-07	1.12629e-05	843816		NP_177615.2	zinc ion binding protein
AT4G15233	102.94	-1.20207	0.229921	1.28162e-08	3.05056e-07	827188	ABCG42	NP_001190737.1	ABC-2 and Plant PDR ABC-type transporter family protein
AT5G42830	66.5666	-1.20167	0.273323	7.79393e-07	1.34919e-05	834294		NP_199097.1	HXXXD-type acyl-transferase family protein
AT5G10570	12.634	-1.19945	0.786617	0.00457972	0.0280538	830922		NP_196619.1	basic helix-loop-helix (bHLH) DNA-binding superfamily protein
AT1G65845	112.793	-1.19901	0.221456	4.60294e-09	1.17916e-07	842895		NP_849846.1	transmembrane protein
AT5G24110	12.7293	-1.19449	0.809819	0.00486661	0.0294708	832476	WRKY30	NP_568439.1	WRKY DNA-binding protein 30
AT5G58390	85.1038	-1.19258	0.252617	1.7013e-07	3.32777e-06	835952		NP_200647.1	Peroxidase superfamily protein
AT5G44020	629.687	-1.19239	0.111133	5.99784e-28	6.45536e-26	834425		NP_199215.1	HAD superfamily, subfamily IIIB acid phosphatase
AT2G41090	3081.1	-1.18817	0.0782157	3.23288e-53	1.02893e-50	818708		NP_181642.1	Calcium-binding EF-hand family protein
AT4G36670	582.362	-1.18621	0.103992	3.17044e-31	4.20442e-29	829820	PMT6	NP_195385.1	Major facilitator superfamily protein
AT5G14920	848.034	-1.18576	0.1181	8.07206e-25	7.52458e-23	831344		NP_196996.1	Gibberellin-regulated family protein
AT1G66940	126.097	-1.1842	0.201856	3.4313e-10	1.03055e-08	843012		NP_564887.1	kinase-like protein
AT3G46880	16.3383	-1.18379	0.648406	0.00290407	0.0192731	823841		NP_190272.1	hypothetical protein AT3G46880
AT3G05660	165.412	-1.17982	0.185692	1.6212e-11	5.53121e-10	819733	RLP33	NP_187217.2	receptor like protein 33
AT4G17760	16.6623	-1.1795	0.641619	0.00285758	0.0190269	827497		NP_193511.2	PCNA domain-containing protein
AT1G55200	52.4744	-1.17649	0.311881	1.10716e-05	0.000149222	841963		NP_001319237.1	kinase with adenine nucleotide alpha hydrolases-like domain-containing protein
AT3G26830	140.916	-1.17393	0.209942	1.68279e-09	4.6457e-08	822298	PAD3	NP_189318.1	Cytochrome P450 superfamily protein
AT5G24270	50.9254	-1.17349	0.318822	1.53923e-05	0.000198973	832494	SOS3	NP_001331303.1	Calcium-binding EF-hand family protein
AT1G09450	38.544	-1.17336	0.368101	9.12424e-05	0.000976833	837468	Haspin	NP_172416.2	Protein kinase superfamily protein
AT5G26730	20.1165	-1.17192	0.566511	0.00184132	0.0133061	832716		NP_850872.1	Fasciclin-like arabinogalactan family protein
AT4G10500	73.5316	-1.17176	0.269574	9.85262e-07	1.66925e-05	826642		NP_192788.1	2-oxoglutarate (2OG) and Fe(II)-dependent oxygenase superfamily protein
AT2G04050	39.2572	-1.17085	0.378832	0.000124854	0.00129197	814939		NP_178492.1	MATE efflux family protein
AT2G36190	45.7927	-1.17024	0.406786	0.000231838	0.00223019	818191	cwINV4	NP_565837.1	cell wall invertase 4
AT2G39060	52.1569	-1.16463	0.366015	9.05559e-05	0.00097135	818492	SWEET9	NP_181439.1	Nodulin MtN3 family protein
AT1G65790	388.425	-1.16237	0.129254	1.94601e-20	1.42616e-18	842890	RK1	NP_176755.1	receptor kinase 1
AT1G20070	351.038	-1.15927	0.129234	2.42729e-20	1.76148e-18	838596		NP_173435.1	hypothetical protein AT1G20070
AT4G11890	176.143	-1.15665	0.184418	2.79887e-11	9.36275e-10	826796	ARCK1	NP_974536.1	Protein kinase superfamily protein
AT1G12030	97.45	-1.15449	0.248612	2.4837e-07	4.7416e-06	837755		NP_172667.1	phosphoenolpyruvate carboxylase, putative (DUF506)
AT4G00140	40.1406	-1.15327	0.379211	0.000147302	0.00149238	827907	EDA34	NP_191925.1	Calcium-binding EF-hand family protein
AT2G43620	72.2944	-1.14572	0.262106	9.10227e-07	1.55394e-05	818964		NP_181890.1	Chitinase family protein
AT5G55460	63.6543	-1.13595	0.30426	1.31231e-05	0.000172489	835639		NP_200357.2	Bifunctional inhibitor/lipid-transfer protein/seed storage 2S albumin superfamily protein
AT5G25910	49.9262	-1.13409	0.325624	3.38934e-05	0.000408389	832660	RLP52	NP_197963.1	receptor like protein 52
AT4G04695	80.2766	-1.13299	0.257328	7.89419e-07	1.36549e-05	825804	CPK31	NP_680596.2	calcium-dependent protein kinase 31
AT5G52930	14.9669	-1.12745	0.739537	0.00473698	0.0288505	835370		NP_200105.1	hypothetical protein (DUF295)
AT2G14560	2340.12	-1.1228	0.0843654	1.74435e-41	3.43914e-39	815943	LURP1	NP_001324391.1	LURP-one-like protein (DUF567)
AT3G21950	12.8747	-1.12029	0.766482	0.00532601	0.0318033	821753		NP_001327559.1	S-adenosyl-L-methionine-dependent methyltransferases superfamily protein
AT4G18630	45.7219	-1.11995	0.377968	0.000190704	0.00187085	827597		NP_193598.2	hypothetical protein (DUF688)
AT5G60900	308.472	-1.11936	0.132734	2.84515e-18	1.78555e-16	836211	RLK1	NP_001318851.1	receptor-like protein kinase 1
AT2G40230	39.1381	-1.11677	0.390559	0.000263184	0.00248452	818615		NP_181552.1	HXXXD-type acyl-transferase family protein
AT4G21780	16.9202	-1.11299	0.698548	0.00440456	0.0271901	828266		NP_001328478.1	hypothetical protein AT4G21780
AT4G00970	188.46	-1.10932	0.170229	5.83743e-12	2.101e-10	827936	CRK41	NP_567204.3	cysteine-rich RLK (RECEPTOR-like protein kinase) 41
AT1G49750	1638.43	-1.10822	0.0847494	3.83105e-40	7.23322e-38	841398		NP_175397.1	Leucine-rich repeat (LRR) family protein
AT1G53830	26.9987	-1.10539	0.471181	0.00105215	0.00826507	841820	PME2	NP_175786.1	pectin methylesterase 2
AT2G42990	86.7681	-1.10504	0.267867	2.69522e-06	4.16702e-05	818901		NP_181827.2	GDSL-like Lipase/Acylhydrolase superfamily protein
AT5G54100	146.943	-1.10061	0.184755	2.10989e-10	6.47468e-09	835497		NP_200221.1	SPFH/Band 7/PHB domain-containing membrane-associated protein family
AT4G38840	209.779	-1.09964	0.159672	4.78437e-13	1.94509e-11	830039		NP_195595.1	SAUR-like auxin-responsive protein family
AT3G44750	463.614	-1.0957	0.116116	3.28792e-22	2.66447e-20	823605	HDA3	NP_566872.1	histone deacetylase 3
AT3G51590	35.2028	-1.09148	0.447296	0.000828223	0.00674168	824322	LTP12	NP_190727.1	lipid transfer protein 12
AT3G51340	37.2074	-1.09111	0.394159	0.000351689	0.00318896	824297		NP_001327382.1	Eukaryotic aspartyl protease family protein
AT2G21640	135.01	-1.09073	0.205164	8.47205e-09	2.06961e-07	816702		NP_179758.1	marker for oxidative stress response protein
AT1G62770	52.9649	-1.08812	0.324344	5.51944e-05	0.000629956	842576		NP_564802.1	Plant invertase/pectin methylesterase inhibitor superfamily protein
AT5G64120	152.775	-1.08662	0.186148	4.36978e-10	1.29289e-08	836533		NP_201217.1	Peroxidase superfamily protein
AT5G48657	84.0597	-1.08177	0.258558	2.14076e-06	3.38256e-05	2746202		NP_001332109.1	defense protein-like protein
AT4G27300	429.844	-1.0802	0.118812	8.48393e-21	6.36409e-19	828838		NP_194460.1	S-locus lectin protein kinase family protein
AT3G15680	254.079	-1.07858	0.14752	2.26931e-14	1.03602e-12	820811		NP_001326186.1	Ran BP2/NZF zinc finger-like superfamily protein
AT4G14130	127.454	-1.07386	0.206854	1.71456e-08	3.99151e-07	827051	XTH15	NP_193149.2	xyloglucan endotransglucosylase/hydrolase 15
AT5G49680	48.0278	-1.07133	0.326087	7.17277e-05	0.000795431	835031		NP_001078738.1	SABRE-like protein
AT1G35350	236.45	-1.06862	0.151821	1.67255e-13	7.00426e-12	840424		NP_174768.2	EXS (ERD1/XPR1/SYG1) family protein
AT3G45260	276.941	-1.06536	0.148887	7.17669e-14	3.14743e-12	823664		NP_001327332.1	C2H2-like zinc finger protein
AT1G52200	183.585	-1.06465	0.173584	7.22906e-11	2.33754e-09	841650		NP_564602.1	PLAC8 family protein
AT5G61160	62.4283	-1.06259	0.336679	0.000107511	0.0011293	836237	AACT1	NP_200924.1	anthocyanin 5-aromatic acyltransferase 1
AT5G44630	132.372	-1.06223	0.230257	3.15217e-07	5.91138e-06	834491		NP_199276.1	Terpenoid cyclases/Protein prenyltransferases superfamily protein
AT3G48900	23.8231	-1.06082	0.503304	0.00187509	0.0135195	824051		NP_001118795.1	single-stranded DNA endonuclease family protein
AT5G48540	62.2135	-1.05989	0.296441	2.56021e-05	0.000317058	834910		NP_199665.1	receptor-like protein kinase-related family protein
AT3G14210	855.248	-1.05975	0.0927766	2.87286e-31	3.83261e-29	820639	ESM1	NP_188037.1	GDSL-like lipase/acylhydrolase superfamily protein
AT2G21210	197.642	-1.05639	0.173209	9.03154e-11	2.89516e-09	816658		NP_001323973.1	SAUR-like auxin-responsive protein family
AT1G53542	16.579	-1.05599	0.642158	0.00434608	0.0269202	6240718		NP_001117482.1	hypothetical protein AT1G53542
AT1G48330	118.787	-1.0541	0.213485	6.48281e-08	1.36384e-06	841253		NP_175267.1	SsrA-binding protein
AT1G68430	18.7477	-1.05404	0.595862	0.00357661	0.022845	843172		NP_564929.1	hypothetical protein AT1G68430
AT2G41730	45.0498	-1.05284	0.369936	0.000287336	0.0026796	818772		NP_181704.1	calcium-binding site protein
AT2G28815	31.7581	-1.05278	0.458092	0.00122548	0.0093791	28718313		NP_001325273.1	50S ribosomal protein L16
AT5G07760	15.8141	-1.05128	0.809032	0.00646898	0.0371831	830669		NP_001331313.1	formin homology 2 domain-containing protein / FH2 domain-containing protein
AT1G18810	46.7131	-1.04928	0.364972	0.000264608	0.00249585	838463		NP_564064.1	phytochrome kinase substrate-like protein
AT4G00950	68.4847	-1.04421	0.294118	2.85023e-05	0.000348711	827948	MEE47	NP_192004.1	hypothetical protein (DUF688)
AT1G23020	1251.72	-1.03563	0.0899851	1.09815e-31	1.50096e-29	838910	FRO3	NP_001319065.1	ferric reduction oxidase 3
AT1G52400	5264.71	-1.03514	0.0916978	1.43682e-30	1.78832e-28	841670	BGLU18	NP_175649.1	beta glucosidase 18
AT2G21550	17.2672	-1.03308	0.636281	0.00458575	0.028083	816694		NP_179750.1	Bifunctional dihydrofolate reductase/thymidylate synthase
AT2G28460	14.6683	-1.0326	0.801805	0.00679386	0.0387111	817394		NP_180413.2	Cysteine/Histidine-rich C1 domain family protein
AT4G39830	63.1502	-1.03226	0.296617	3.74799e-05	0.000446532	830142		NP_195693.1	Cupredoxin superfamily protein
AT1G19050	237.263	-1.032	0.147234	2.15226e-13	8.91564e-12	838487	ARR7	NP_173339.1	response regulator 7
AT4G23290	131.599	-1.02867	0.197916	1.72415e-08	3.99296e-07	828428	CRK21	NP_849550.2	cysteine-rich RLK (RECEPTOR-like protein kinase) 21
AT2G42800	113.58	-1.02747	0.217664	1.94322e-07	3.77774e-06	818880	RLP29	NP_181808.1	receptor like protein 29
AT5G23960	70.9129	-1.02541	0.29684	4.0532e-05	0.000477863	832461	TPS21	NP_001190374.1	terpene synthase 21
AT1G02800	28.8671	-1.02297	0.448711	0.00133638	0.0100824	839385	CEL2	NP_171779.1	cellulase 2
AT1G56020	36.3677	-1.02241	0.388667	0.000557126	0.00478681	842053		NP_175998.1	serine/arginine repetitive matrix-like protein
AT5G55450	91.3637	-1.02085	0.241367	1.89562e-06	3.02092e-05	835638		NP_568824.1	Bifunctional inhibitor/lipid-transfer protein/seed storage 2S albumin superfamily protein
AT5G57220	60.0577	-1.01938	0.316452	9.27471e-05	0.000990562	835828	CYP81F2	NP_200532.1	cytochrome P450, family 81, subfamily F, polypeptide 2
AT1G02920	457.345	-1.0187	0.143793	1.22746e-13	5.26908e-12	839295	GSTF7	NP_171791.1	glutathione S-transferase 7
AT1G66960	150.58	-1.01572	0.195979	1.89267e-08	4.35158e-07	843014	LUP5	NP_001323106.1	Terpenoid cyclases family protein
AT1G63860	178.651	-1.01529	0.172084	3.20472e-10	9.66142e-09	3767624		NP_001154444.1	Disease resistance protein (TIR-NBS-LRR class) family
AT2G18480	10.9877	-1.01486	0.966829	0.00854275	0.0462063	816363		NP_179438.1	Major facilitator superfamily protein
AT3G26500	74.2555	-1.01187	0.267138	1.20258e-05	0.00016005	822257	PIRL2	NP_189281.2	plant intracellular ras group-related LRR 2
AT2G34925	11.8635	-1.00813	0.855386	0.00794352	0.0436757	28718327	CLE42	NP_001318356.1	CLAVATA3/ESR-RELATED 42
AT2G14610	417.538	-1.00683	0.150846	2.22098e-12	8.38663e-11	815949	PR1	NP_179068.1	pathogenesis-related protein 1
AT2G30890	41.7548	-1.0068	0.378273	0.000517652	0.00449271	817639		NP_180646.1	Cytochrome b561/ferric reductase transmembrane protein family
AT1G69180	37.0077	-1.00508	0.432597	0.00120286	0.00923639	843249	CRC	NP_177078.1	Plant-specific transcription factor YABBY family protein
AT3G05650	425.751	-1.00398	0.141757	1.27792e-13	5.44374e-12	819732	RLP32	NP_187216.1	receptor like protein 32
AT5G16030	397.605	-1.00371	0.135294	1.03288e-14	4.87534e-13	831460		NP_001031889.1	mental retardation GTPase activating protein
AT4G23230	69.6255	-1.00176	0.286842	3.67109e-05	0.000438542	828422	CRK15	NP_194054.3	cysteine-rich RECEPTOR-like kinase
AT1G71400	25.0185	-1.00172	0.513639	0.00274184	0.0184214	843481	RLP12	NP_177296.2	receptor like protein 12
AT4G01720	79.8029	-1.00149	0.24795	4.39486e-06	6.46291e-05	828001	WRKY47	NP_192081.1	WRKY family transcription factor
AT3G27060	668.772	-1.00101	0.101159	4.10843e-24	3.64668e-22	822324	TSO2	NP_189342.1	Ferritin/ribonucleotide reductase-like family protein
AT3G44450	156.912	-1.00087	0.195822	2.78834e-08	6.23709e-07	823570		NP_190031.1	hypothetical protein AT3G44450

## Sheet: Line6UP
Gene	baseMean	log2FoldChange	lfcSE	pvalue	padj	Gene ID	Locus	Protein product	Protein Name
AT5G51190	250.724	12.7231	3.0889	2.47465e-22	1.70247e-20	835193		NP_568755.1	Integrase-type DNA-binding superfamily protein
AT3G51810	8.03951	6.79369	2.58037	1.00932e-06	1.485e-05	824344	EM1	NP_190749.1	Stress induced protein
AT5G38700	17.2242	6.18213	1.32245	9.85831e-08	1.7021e-06	833860		NP_198686.2	cotton fiber protein
AT1G70335	5.98564	6.15067	2.58089	1.40997e-05	0.00016043	28717415		NP_001322734.1	hypothetical protein AT1G70335, partial
AT1G14940	5.63212	6.03607	2.56563	1.75933e-05	0.000194522	838059		NP_001184997.1	Polyketide cyclase/dehydrase and lipid transport superfamily protein
AT1G65670	27.8423	5.62809	0.872223	8.62594e-11	2.27811e-09	842878	CYP702A1	NP_176744.1	cytochrome P450, family 702, subfamily A, polypeptide 1
AT5G17590	4.72472	5.58186	2.6616	0.000131775	0.00117397	831625		NP_197261.1	Putative membrane lipoprotein
AT3G04190	47.7394	5.55243	0.633371	1.26736e-18	6.72607e-17	819574		NP_187069.1	RmlC-like cupins superfamily protein
AT2G41231	21.655	5.23658	0.904439	3.29423e-09	7.11515e-08	10723020		NP_001189725.1	transmembrane protein
AT5G45690	26.4792	5.18583	0.804148	5.46942e-11	1.48133e-09	834608		NP_199381.1	histone acetyltransferase (DUF1264)
AT5G46297	3.87606	5.11124	2.61805	0.000264778	0.00215398	28721255		NP_001330911.1	hypothetical protein AT5G46297
AT3G03280	8.60251	4.97912	1.42433	2.45152e-05	0.000261832	821302		NP_186978.1	hypothetical protein AT3G03280
AT3G04170	123.233	4.9478	0.69706	7.36459e-14	2.75431e-12	819572		NP_187067.1	RmlC-like cupins superfamily protein
AT1G19900	400.276	4.91423	0.200172	9.07912e-134	1.26484e-130	838578		NP_173419.1	glyoxal oxidase-related protein
AT5G21960	25.9197	4.82711	0.721812	8.03528e-12	2.38173e-10	832256		NP_680184.1	Integrase-type DNA-binding superfamily protein
AT4G27654	139.744	4.80538	0.305894	3.04342e-56	9.69113e-54	828878		NP_567783.1	transmembrane protein
AT2G41400	29.6147	4.7854	0.678214	4.91793e-13	1.64103e-11	818738		NP_181671.2	Pollen Ole e 1 allergen and extensin family protein
AT2G05580	171.714	4.69964	0.295546	1.10852e-57	3.74378e-55	3768507		NP_178626.1	Glycine-rich protein family
AT1G14950	95.6437	4.68556	0.362042	8.11683e-39	1.18251e-36	838060		NP_172948.1	Polyketide cyclase/dehydrase and lipid transport superfamily protein
AT5G19890	3.30442	4.66279	2.67936	0.000688919	0.00489981	832111		NP_568385.1	Peroxidase superfamily protein
AT3G03660	3.17463	4.60481	2.70545	0.000828649	0.00572022	821196	WOX11	NP_187016.2	WUSCHEL related homeobox 11
AT4G29300	6.41319	4.47134	1.49948	0.000151235	0.00132249	829052	LCR27	NP_194659.2	low-molecular-weight cysteine-rich 27
AT1G12610	85.5989	4.42352	0.362788	5.15063e-35	6.41382e-33	837817	DDF1	NP_172721.1	Integrase-type DNA-binding superfamily protein
AT4G39500	6.3984	4.36088	1.46382	0.000151686	0.0013254	830104	CYP96A11	NP_001328516.1	cytochrome P450, family 96, subfamily A, polypeptide 11
AT2G41390	93.7048	4.25474	0.337136	3.08361e-37	4.32288e-35	818737		NP_181670.2	Pollen Ole e 1 allergen and extensin family protein
AT3G60730	37.9473	4.1825	0.513148	6.94184e-17	3.29922e-15	825244		NP_191632.2	Plant invertase/pectin methylesterase inhibitor superfamily
AT3G58550	34.4299	4.17878	0.542327	2.36301e-15	1.00711e-13	825024		NP_191414.1	Bifunctional inhibitor/lipid-transfer protein/seed storage 2S albumin superfamily protein
AT5G52020	29.1699	4.17619	0.591017	2.52162e-13	8.67391e-12	835277		NP_200015.1	Integrase-type DNA-binding superfamily protein
AT1G62225	1029.29	4.15867	0.11682	1.35976e-278	6.06181e-275	842519		NP_683458.1	transmembrane protein
AT1G33760	46.1184	4.15492	0.474115	2.69605e-19	1.49119e-17	840267		NP_174636.1	Integrase-type DNA-binding superfamily protein
AT5G51500	11.6134	4.13194	1.00108	6.11991e-06	7.54913e-05	835224		NP_199963.1	Plant invertase/pectin methylesterase inhibitor superfamily
AT3G10595	5.56086	4.07846	1.52108	0.000351492	0.00275969	820228		NP_683547.2	Duplicated homeodomain-like superfamily protein
AT1G31670	52.9712	4.07762	0.4456	6.31285e-21	3.94155e-19	840054		NP_174448.1	Copper amine oxidase family protein
AT1G63030	21.9497	4.03602	0.702047	1.08647e-09	2.50697e-08	842606	ddf2	NP_001077764.1	Integrase-type DNA-binding superfamily protein
AT1G62000	3826.37	3.99263	0.0870917	0	0	842495		NP_176391.1	transmembrane protein
AT1G29000	5.26387	3.9544	1.53287	0.000466481	0.00351874	839774		NP_001319102.1	Heavy metal transport/detoxification superfamily protein
AT2G43880	23.5566	3.84551	0.62897	1.35253e-10	3.47726e-09	818992		NP_181916.1	Pectin lyase-like superfamily protein
AT1G76650	318.694	3.82968	0.172822	2.92973e-110	2.83929e-107	843998	CML38	NP_001077834.1	calmodulin-like 38
AT3G04180	14.1814	3.82097	0.816374	3.66212e-07	5.80574e-06	819573		NP_187068.1	RmlC-like cupins superfamily protein
AT1G62080	4307.08	3.79533	0.0960842	0	0	842504		NP_564791.1	transmembrane protein
AT1G53480	39.9588	3.74618	0.462976	6.70963e-17	3.19568e-15	841783	MRD1	NP_175753.1	mto 1 responding down 1
AT2G04025	36.9934	3.6992	0.47042	2.86398e-16	1.30282e-14	814929	RGF3	NP_178486.2	root meristem growth factor
AT4G24570	1123.04	3.69113	0.105013	1.22709e-271	4.55865e-268	828559	DIC2	NP_194188.1	dicarboxylate carrier 2
AT4G27140	711.871	3.6452	0.13893	8.40196e-153	1.33771e-149	828822	SESA1	NP_194444.1	seed storage albumin 1
AT3G09870	22.0382	3.62908	0.614936	4.41421e-10	1.07298e-08	820145		NP_187598.1	SAUR-like auxin-responsive protein family
AT2G17660	14.6634	3.6181	0.777381	3.49004e-07	5.54476e-06	816273		NP_179357.1	RPM1-interacting protein 4 (RIN4) family protein
AT3G02840	60.4688	3.58524	0.370784	3.77615e-23	2.75067e-21	821225		NP_566184.1	ARM repeat superfamily protein
AT2G15010	39.9614	3.53058	0.441472	1.4577e-16	6.7975e-15	815990		NP_179105.1	Plant thionin
AT5G57560	2003.7	3.51548	0.0957711	3.73083e-296	2.07901e-292	835860	TCH4	NP_200564.1	Xyloglucan endotransglucosylase/hydrolase family protein
AT5G63560	28.9644	3.49268	0.517804	1.52774e-12	4.84402e-11	836475	FACT	NP_201161.1	HXXXD-type acyl-transferase family protein
AT4G29780	826.762	3.44603	0.114588	1.22543e-199	2.48316e-196	829100		NP_567834.2	nuclease
AT1G35140	352.204	3.40044	0.163349	2.30457e-97	1.90255e-94	840399	PHI-1	NP_174746.1	Phosphate-responsive 1 family protein
AT3G21730	40.5756	3.38746	0.426035	1.97109e-16	9.07762e-15	821727	FOLB3	NP_188810.2	Dihydroneopterin aldolase
AT1G19210	22.9205	3.36064	0.580357	6.8728e-10	1.62455e-08	838504		NP_173355.3	Integrase-type DNA-binding superfamily protein
AT5G14995	13.5025	3.35548	0.782233	1.35193e-06	1.92675e-05	5008212		NP_001078586.1	ECA1 gametogenesis related family protein
AT2G27080	207.398	3.3476	0.197706	2.15388e-65	8.89074e-63	817250		NP_565634.1	Late embryogenesis abundant (LEA) hydroxyproline-rich glycoprotein family
AT4G28520	6905.41	3.33455	0.10209	1.78035e-234	4.9605e-231	828970	CRU3	NP_194581.1	cruciferin 3
AT5G45340	349.448	3.29893	0.163434	8.75067e-92	5.91068e-89	834570	CYP707A3	NP_851136.1	cytochrome P450, family 707, subfamily A, polypeptide 3
AT1G71450	4.11357	3.25401	1.73941	0.00216157	0.012743	843486		NP_177301.1	Integrase-type DNA-binding superfamily protein
AT1G73190	84.3393	3.25321	0.29954	1.93366e-28	1.84194e-26	843653	TIP3;1	NP_177462.1	Aquaporin-like superfamily protein
AT4G33820	190.785	3.24579	0.200586	5.37157e-60	1.96282e-57	829524		NP_680761.1	Glycosyl hydrolase superfamily protein
AT2G33070	4.02315	3.19352	1.74119	0.00232141	0.0134926	817869	NSP2	NP_180866.1	nitrile specifier protein 2
AT5G05020	148.823	3.18894	0.240672	3.08509e-41	5.50133e-39	830384		NP_196121.1	Pollen Ole e 1 allergen and extensin family protein
AT2G29045	12.1262	3.18465	0.812555	7.87121e-06	9.42769e-05	3767774	LCR62	NP_001031441.1	low-molecular-weight cysteine-rich 62
AT1G21910	83.3297	3.18414	0.307641	3.04777e-26	2.60286e-24	838793	DREB26	NP_173609.1	Integrase-type DNA-binding superfamily protein
AT1G17810	98.2615	3.17218	0.268525	3.1261e-33	3.5918e-31	838359	BETA-TIP	NP_173223.1	beta-tonoplast intrinsic protein
AT5G44120	6688.24	3.13826	0.0903438	1.16876e-265	3.72165e-262	834435	CRA1	NP_199225.1	RmlC-like cupins superfamily protein
AT4G34410	257.21	3.12882	0.186026	1.8032e-64	7.17739e-62	829591	RRTF1	NP_195167.1	redox responsive transcription factor 1
AT2G22510	41.7952	3.11805	0.3968	3.38226e-16	1.53233e-14	816784		NP_179837.1	hydroxyproline-rich glycoprotein family protein
AT1G62220	444.334	3.11298	0.164199	1.94285e-81	1.0311e-78	842518		NP_176413.1	transmembrane protein
AT1G26762	5.12482	3.10084	1.35498	0.00182604	0.0110815	5007726		NP_001077598.1	transmembrane protein
AT1G05510	45.9943	3.08367	0.407915	3.01889e-15	1.27687e-13	837053		NP_172042.1	naphthalene 1,2-dioxygenase subunit alpha (DUF1264)
AT3G55980	1509.75	3.06114	0.0948222	7.09271e-230	1.75663e-226	824764	SZF1	NP_001326199.1	salt-inducible zinc finger 1
AT4G08950	828.942	3.0606	0.124406	7.15091e-135	1.06262e-131	826473	EXO	NP_192634.1	Phosphate-responsive 1 family protein
AT5G39180	12.7854	3.05618	0.816326	1.22179e-05	0.000141547	833912		NP_198734.1	RmlC-like cupins superfamily protein
AT3G57510	135.074	3.03012	0.254174	5.01993e-34	5.95182e-32	824918	ADPG1	NP_191310.1	Pectin lyase-like superfamily protein
AT1G74930	362.461	3.02465	0.147534	1.82241e-94	1.31037e-91	843832	ORA47	NP_177631.1	Integrase-type DNA-binding superfamily protein
AT2G41225	33.3771	3.02174	0.440855	5.53726e-13	1.83669e-11	6240955		NP_001118493.1	transmembrane protein
AT3G44260	1145.84	3.00538	0.105623	2.78672e-179	5.17633e-176	823551	CAF1a	NP_190012.1	Polynucleotidyl transferase, ribonuclease H-like superfamily protein
AT1G12064	7.9658	2.99112	1.05449	0.00031484	0.00250099	3766707		NP_001031027.1	transmembrane protein
AT1G07135	590.58	2.98251	0.38364	4.07649e-16	1.8431e-14	837224		NP_172193.2	glycine-rich protein
AT4G27280	722.802	2.98048	0.137979	1.12805e-104	9.67082e-102	828836		NP_194458.1	Calcium-binding EF-hand family protein
AT1G09550	128.512	2.97827	0.227102	2.27543e-40	3.84237e-38	837481		NP_172426.2	Pectinacetylesterase family protein
AT1G52810	46.908	2.93277	0.376627	5.37111e-16	2.39924e-14	841714		NP_175690.1	2-oxoglutarate (2OG) and Fe(II)-dependent oxygenase superfamily protein
AT2G18370	25.1316	2.92915	0.543583	4.71891e-09	1.0008e-07	816352		NP_179428.1	Bifunctional inhibitor/lipid-transfer protein/seed storage 2S albumin superfamily protein
AT3G44830	6.26688	2.92357	1.14827	0.000797429	0.00553556	823617		NP_190069.1	Lecithin:cholesterol acyltransferase family protein
AT1G03880	2147.01	2.92206	0.0970689	3.29128e-200	7.33627e-197	839383	CRU2	NP_171884.1	cruciferin 2
AT3G47790	5.09042	2.89118	1.40229	0.00262683	0.0149482	823933	ABCA8	NP_190363.3	ABC2 homolog 7
AT4G13395	64.0911	2.88957	0.326688	7.5735e-20	4.32854e-18	5008138	RTFL12	NP_001078384.1	ROTUNDIFOLIA like 12
AT3G04200	55.7431	2.88013	0.361088	1.10846e-16	5.20157e-15	819575		NP_187070.1	RmlC-like cupins superfamily protein
AT1G70680	345.145	2.87477	0.145574	5.27864e-88	3.46061e-85	843405		NP_564996.1	Caleosin-related family protein
AT5G45770	144.642	2.8646	0.220568	1.07055e-39	1.70447e-37	834616	RLP55	NP_199389.1	receptor like protein 55
AT1G51030	6.20773	2.86295	1.21468	0.00117257	0.00763557	841524		NP_175515.2	hypothetical protein AT1G51030
AT2G01300	210.603	2.86076	0.183734	8.29391e-56	2.49826e-53	814658		NP_178239.1	mediator of RNA polymerase II transcription subunit
AT2G37430	11.2322	2.85905	0.811595	2.89144e-05	0.000302641	818319	ZAT11	NP_181279.1	C2H2 and C2HC zinc fingers superfamily protein
AT4G27652	223.334	2.85099	0.194857	1.46959e-49	3.52227e-47	828877		NP_567782.1	hypothetical protein AT4G27652
AT1G62210	137.59	2.84936	0.221519	5.72268e-39	8.44758e-37	842517		NP_176412.1	hypothetical protein AT1G62210
AT3G25820	3.68115	2.84156	1.97772	0.00428548	0.0223918	822175	TPS-CIN	NP_001189976.1	terpene synthase-like sequence-1,8-cineole
AT2G22880	9.89247	2.83847	0.983078	0.000216977	0.00181479	816819		NP_179873.1	VQ motif-containing protein
AT5G55240	40.4023	2.83333	0.401752	1.43385e-13	5.08925e-12	835617	ATPXG2	NP_200335.1	PEROXYGENASE 2
AT5G03860	10.9348	2.81466	0.801867	3.06417e-05	0.000318713	831690	MLS	NP_196006.1	malate synthase
AT1G18300	334.323	2.8046	0.155537	8.2327e-74	3.82306e-71	838410	NUDT4	NP_173266.1	nudix hydrolase homolog 4
AT1G10880	52.1243	2.80122	0.340034	1.42145e-17	7.10406e-16	28717231		NP_001318976.1	core-2/I-branching beta-1,6-n-acetylglucosaminyltransferase family protein
AT4G27160	3937.88	2.79725	0.117708	4.7536e-126	5.88654e-123	828824	SESA3	NP_194446.1	seed storage albumin 3
AT5G62490	9.5515	2.7815	0.904171	0.000134438	0.00119435	836369	HVA22B	NP_201055.1	HVA22 homologue B
AT1G27990	7.0509	2.76171	1.04379	0.000523243	0.00387607	839692		NP_174120.1	transmembrane protein
AT1G62060	4446.87	2.73996	0.0696862	0	0	842502		NP_176397.1	transmembrane protein
AT5G50600	193.712	2.73129	0.207105	8.06636e-41	1.38307e-38	835129	HSD1	NP_568742.1	hydroxysteroid dehydrogenase 1
AT4G26740	128.644	2.7201	0.238551	3.40285e-31	3.62916e-29	828781	ATS1	NP_194404.1	peroxygenase 1
AT1G61470	50.6581	2.71875	0.369315	1.09293e-14	4.4133e-13	842441		NP_176342.1	Polynucleotidyl transferase, ribonuclease H-like superfamily protein
AT1G65310	16.3192	2.70037	0.692309	5.9972e-06	7.43032e-05	842839	XTH17	NP_001321436.1	xyloglucan endotransglucosylase/hydrolase 17
AT1G03890	214.972	2.69982	0.53904	2.63159e-08	4.95423e-07	839379		NP_171885.1	RmlC-like cupins superfamily protein
AT1G27730	1037.71	2.69745	0.100923	1.30968e-158	2.2456e-155	839666	STZ	NP_174094.1	salt tolerance zinc finger
AT3G58740	218.9	2.69437	0.172553	4.24633e-56	1.31459e-53	825043	CSY1	NP_191433.1	citrate synthase 1
AT5G44550	38.3187	2.6841	0.404517	2.42584e-12	7.52043e-11	834482		NP_199268.1	Uncharacterized protein family (UPF0497)
AT1G73540	736.189	2.683	0.115952	1.259e-119	1.40315e-116	843688	NUDT21	NP_177495.2	nudix hydrolase homolog 21
AT5G27238	4.53976	2.66701	1.50391	0.00414278	0.0217584	6240228		NP_001119284.1	Plant self-incompatibility protein S1 family
AT3G22640	239.038	2.66599	0.175686	3.57785e-53	9.49407e-51	821835	PAP85	NP_566714.1	cupin family protein
AT1G09950	81.7902	2.66519	0.286563	1.07717e-21	7.12469e-20	837529	RAS1	NP_172466.1	RESPONSE TO ABA AND SALT 1
AT2G14690	64.1661	2.64735	0.310637	1.04458e-18	5.58361e-17	815957		NP_179076.3	Glycosyl hydrolase superfamily protein
AT1G62340	62.9176	2.64629	0.351223	2.90954e-15	1.23296e-13	842532	ALE1	NP_564793.2	PA-domain containing subtilase family protein
AT5G51990	5.86912	2.61821	1.30944	0.00220068	0.0129257	835274	CBF4	NP_200012.1	C-repeat-binding factor 4
AT5G17350	55.6174	2.61354	0.372269	1.32589e-13	4.76677e-12	831601		NP_197237.1	hypothetical protein AT5G17350
AT3G56350	23.5998	2.60912	0.567986	2.53167e-07	4.12809e-06	824802		NP_191194.1	Iron/manganese superoxide dismutase family protein
AT5G07190	170.78	2.60549	0.192669	8.52759e-43	1.61085e-40	830610	ATS3	NP_196336.1	embryo-specific protein 3
AT2G23540	70.6626	2.60383	0.311749	4.83594e-18	2.46666e-16	816886		NP_179935.1	GDSL-like Lipase/Acylhydrolase superfamily protein
AT5G09480	150.792	2.59809	0.207709	4.7463e-37	6.57112e-35	830807		NP_196510.1	hydroxyproline-rich glycoprotein family protein
AT2G28490	255.822	2.59512	0.198912	4.38891e-40	7.19329e-38	817397		NP_180416.1	RmlC-like cupins superfamily protein
AT4G31370	116.244	2.58989	0.232908	7.74598e-30	7.77738e-28	829264	FLA5	NP_194865.1	FASCICLIN-like arabinogalactan protein 5 precursor
AT2G18540	44.3351	2.58958	0.394799	3.93884e-12	1.19981e-10	816369		NP_001325114.1	RmlC-like cupins superfamily protein
AT1G04560	88.8669	2.57361	0.267968	5.33986e-23	3.86446e-21	839491		NP_563710.1	AWPM-19-like family protein
AT3G46090	32.138	2.56807	0.45848	1.39681e-09	3.18352e-08	823752	ZAT7	NP_190195.1	C2H2 and C2HC zinc fingers superfamily protein
AT5G22810	31.1362	2.56609	0.450958	8.28577e-10	1.9319e-08	832344		NP_197672.2	GDSL-like lipase/acylhydrolase superfamily protein
AT3G08900	414.715	2.5517	0.136249	1.70794e-79	8.65226e-77	820039	RGP3	NP_187502.2	reversibly glycosylated polypeptide 3
AT2G24205	6.42703	2.55094	1.1268	0.00123288	0.00795626	5007905		NP_001077952.1	ECA1 gametogenesis related family protein
AT5G59820	259.484	2.54856	0.164805	3.66594e-55	1.04761e-52	836103	RHL41	NP_200790.1	C2H2-type zinc finger family protein
AT4G25140	905.368	2.5442	0.26231	1.79763e-23	1.3401e-21	828617	OLEO1	NP_194244.1	oleosin 1
AT1G77640	30.4453	2.54116	0.453213	1.42827e-09	3.24858e-08	844099		NP_177887.1	Integrase-type DNA-binding superfamily protein
AT2G34600	199.545	2.53841	0.194658	5.26578e-40	8.56746e-38	818025	JAZ7	NP_181007.1	jasmonate-zim-domain protein 7
AT5G50260	434.155	2.53827	0.12992	3.65836e-86	2.26513e-83	835091	CEP1	NP_568722.1	Cysteine proteinases superfamily protein
AT1G56240	39.5628	2.53824	0.400856	1.7749e-11	5.05268e-10	842077	PP2-B13	NP_176020.1	phloem protein 2-B13
AT2G35290	166.82	2.53323	0.191891	6.71739e-41	1.1607e-38	818096		NP_181072.2	hypothetical protein AT2G35290
AT1G03106	10.5233	2.52841	0.796777	9.20897e-05	0.000851921	2745740		NP_973750.1	hypothetical protein AT1G03106
AT4G27170	1295.23	2.5232	0.12449	1.74693e-92	1.21685e-89	828825	SESA4	NP_194447.1	seed storage albumin 4
AT4G10020	38.5615	2.52085	0.410539	5.6506e-11	1.52854e-09	826593	HSD5	NP_192740.1	hydroxysteroid dehydrogenase 5
AT1G50650	61.9758	2.51955	0.306948	1.64861e-17	8.15382e-16	841487		NP_175480.1	Stigma-specific Stig1 family protein
AT1G54870	6.55965	2.51647	1.1504	0.00143889	0.00907825	841926		NP_001322466.1	NAD(P)-binding Rossmann-fold superfamily protein
AT1G28700	73.42	2.50306	0.280319	3.27572e-20	1.92654e-18	839770		NP_174191.2	Nucleotide-diphospho-sugar transferase family protein
AT3G04370	13.8123	2.49824	0.671579	1.25253e-05	0.000144507	819592	PDLP4	NP_187087.2	plasmodesmata-located protein 4
AT5G37690	17.5674	2.49713	0.579816	1.09904e-06	1.60429e-05	833748		NP_001332462.1	SGNH hydrolase-type esterase superfamily protein
AT3G04640	482.769	2.49383	0.168177	6.67885e-51	1.65413e-48	819622		NP_001078106.1	glycine-rich protein
AT5G40420	466.49	2.49248	0.147312	2.31598e-65	9.38602e-63	834040	OLEO2	NP_198858.1	oleosin 2
AT5G23190	67.179	2.49098	0.309594	5.46339e-17	2.6189e-15	832383	CYP86B1	NP_197710.1	cytochrome P450, family 86, subfamily B, polypeptide 1
AT2G47120	13.2274	2.49058	0.682487	1.56673e-05	0.000175666	819325		NP_182234.1	NAD(P)-binding Rossmann-fold superfamily protein
AT5G62800	31.0474	2.4878	0.451559	2.23323e-09	4.92371e-08	836401		NP_201086.1	Protein with RING/U-box and TRAF-like domain
AT2G25940	112.789	2.4875	0.226055	2.64954e-29	2.62481e-27	817135	ALPHA-VPE	NP_180165.1	alpha-vacuolar processing enzyme
AT2G17305	4.55709	2.48005	1.66228	0.00563836	0.0278544	816237		NP_671861.2	F-box/LRR protein
AT1G69880	7.30258	2.46811	1.02303	0.000830366	0.00572943	843324	TH8	NP_177146.1	thioredoxin H-type 8
AT5G54740	183.053	2.46619	0.197532	7.00922e-37	9.52655e-35	835563	SESA5	NP_200285.1	seed storage albumin 5
AT2G23550	607.574	2.45776	0.118688	1.93275e-96	1.53861e-93	816887	MES6	NP_179936.3	methyl esterase 6
AT2G30020	634.471	2.44985	0.118437	2.82555e-96	2.17178e-93	817553		NP_180563.1	Protein phosphatase 2C family protein
AT3G23167	39.0342	2.44509	0.410814	1.72678e-10	4.39384e-09	3768907	LCR39	NP_001030746.1	low-molecular-weight cysteine-rich 39
AT5G48850	175.845	2.44321	0.198873	7.2755e-36	9.42854e-34	834943	ATSDI1	NP_199696.2	Tetratricopeptide repeat (TPR)-like superfamily protein
AT1G47540	443.484	2.43861	0.138051	5.46044e-71	2.34064e-68	841163		NP_175185.1	Scorpion toxin-like knottin superfamily protein
AT3G50980	12.0206	2.43617	0.732782	5.21025e-05	0.000515018	824262	XERO1	NP_190667.2	dehydrin xero 1
AT4G27150	2016.87	2.41964	0.212563	3.03105e-31	3.24818e-29	828823	SESA2	NP_194445.1	seed storage albumin 2
AT3G06390	21.0231	2.41589	0.62344	6.24684e-06	7.68868e-05	819813		NP_187290.1	Uncharacterized protein family (UPF0497)
AT2G44840	59.5409	2.41384	0.312311	7.2103e-16	3.19518e-14	819093	ERF13	NP_182011.1	ethylene-responsive element binding factor 13
AT2G23580	308.012	2.40459	0.164976	2.75768e-49	6.53922e-47	816890	MES4	NP_179939.1	methyl esterase 4
AT4G17718	5.02109	2.40343	1.37393	0.00349867	0.0189838	3770190		NP_001031656.1	Defensin-like (DEFL) family protein
AT4G38080	102.114	2.40307	0.259586	1.2365e-21	8.15432e-20	829964		NP_195521.1	hydroxyproline-rich glycoprotein family protein
AT1G04660	239.689	2.40215	0.385278	2.43142e-11	6.80005e-10	839454		NP_563714.1	glycine-rich protein
AT3G29000	159.668	2.39087	0.20297	3.01164e-33	3.47821e-31	822540		NP_189542.1	Calcium-binding EF-hand family protein
AT1G62070	1123.61	2.38515	0.0993702	1.94808e-128	2.55428e-125	842503		NP_176398.1	hypothetical protein AT1G62070
AT3G52790	7.98289	2.3798	0.951995	0.000637041	0.00458349	824445		NP_190847.1	peptidoglycan-binding LysM domain-containing protein
AT4G30280	162.959	2.37914	0.189566	2.90195e-37	4.09395e-35	829151	XTH18	NP_194757.1	xyloglucan endotransglucosylase/hydrolase 18
AT2G34700	170.071	2.375	0.20502	3.52005e-32	3.86511e-30	818035		NP_181017.1	Pollen Ole e 1 allergen and extensin family protein
AT3G55840	105.317	2.37125	0.239987	3.25848e-24	2.54847e-22	824750		NP_191143.1	Hs1pro-1 protein
AT4G17490	459.31	2.3632	0.132766	4.31546e-72	1.96309e-69	827463	ERF6	NP_567529.1	ethylene responsive element binding factor 6
AT1G56660	583.72	2.355	0.376382	2.12454e-11	5.95672e-10	842121		NP_001321049.1	MAEBL domain protein
AT1G27461	17.1382	2.35366	0.663359	2.01513e-05	0.000220399	6240762		NP_001117365.1	hypothetical protein AT1G27461
AT4G11280	436.131	2.33219	0.131841	3.66787e-71	1.60308e-68	826730	ACS6	NP_192867.1	1-aminocyclopropane-1-carboxylic acid (acc) synthase 6
AT1G20310	24.8196	2.32437	0.497344	1.77038e-07	2.9471e-06	838619		NP_564111.1	syringolide-induced protein
AT2G01770	5.10934	2.32057	1.35589	0.00374976	0.0200341	814708	VIT1	NP_178286.1	vacuolar iron transporter 1
AT3G10930	104.859	2.3012	0.241889	1.26567e-22	8.87166e-21	820264		NP_566382.5	hypothetical protein AT3G10930
AT4G21020	31.1898	2.29948	0.432814	7.19379e-09	1.4806e-07	827849		NP_193834.1	Late embryogenesis abundant protein (LEA) family protein
AT3G11990	8.71915	2.29717	0.928356	0.00064167	0.00461084	820373		NP_566408.1	ECA1 gametogenesis family protein (DUF784)
AT5G61600	910.583	2.29168	0.101372	2.71244e-114	2.7482e-111	836281	ERF104	NP_200968.1	ethylene response factor 104
AT1G76600	240.462	2.28889	0.16538	9.11253e-45	1.8983e-42	843993		NP_565136.1	poly polymerase
AT2G36450	9.37129	2.28411	0.839289	0.000335504	0.00264815	818219	HRD	NP_181186.1	Integrase-type DNA-binding superfamily protein
AT1G43800	78.9802	2.28105	0.272021	3.35525e-18	1.73927e-16	840977	FTM1	NP_175048.1	Plant stearoyl-acyl-carrier-protein desaturase family protein
AT1G23200	728.983	2.27893	0.115632	1.17623e-87	7.49087e-85	838928		NP_173733.1	Plant invertase/pectin methylesterase inhibitor superfamily
AT1G48130	84.8434	2.27525	0.25865	1.0078e-19	5.68707e-18	841231	PER1	NP_175247.1	1-cysteine peroxiredoxin 1
AT5G37770	727.585	2.27403	0.110822	8.70014e-95	6.4642e-92	833755	TCH2	NP_001318691.1	EF hand calcium-binding protein family
AT3G54940	45.9931	2.27316	0.357695	1.43658e-11	4.13711e-10	824659		NP_567010.5	Papain family cysteine protease
AT1G35630	28.1046	2.27101	0.442826	1.90879e-08	3.6901e-07	840463		NP_174800.2	Protease-associated (PA) RING/U-box zinc finger family protein
AT5G44380	67.8221	2.26885	0.319003	7.60014e-14	2.83764e-12	834464		NP_001330998.1	FAD-binding Berberine family protein
AT4G01360	71.0746	2.25983	0.290037	4.27922e-16	1.92695e-14	827971	BPS3	NP_192045.2	BPS1-like protein
AT3G28340	128.018	2.24233	0.221401	2.90598e-25	2.34689e-23	822462	GATL10	NP_189474.2	galacturonosyltransferase-like 10
AT1G32920	1136.61	2.23803	0.103244	2.29332e-105	2.04472e-102	28717292		NP_001319130.1	hypothetical protein AT1G32920
AT1G28370	179.915	2.23444	0.179161	7.4298e-37	1.0037e-34	839733	ERF11	NP_174159.2	ERF domain protein 11
AT1G13130	17.2684	2.2342	0.579162	6.94884e-06	8.44545e-05	837870		NP_172772.2	Cellulase (glycosyl hydrolase family 5) protein
AT1G50750	10.2201	2.227	0.798091	0.000277477	0.00224662	841497		NP_001319190.1	aminotransferase-like, mobile domain protein
AT3G02590	8.92695	2.2259	0.914308	0.000631514	0.00455107	820687		NP_186908.1	Fatty acid hydroxylase superfamily protein
AT2G30040	203.532	2.22345	0.170224	3.93464e-40	6.49653e-38	817555	MAPKKK14	NP_180565.1	mitogen-activated protein kinase kinase kinase 14
AT1G65090	125.939	2.22023	0.24179	2.84923e-21	1.82498e-19	842817		NP_001185316.1	nucleolin
AT4G23070	5.96435	2.22014	1.2372	0.00295452	0.0165053	828406	RBL7	NP_194038.1	RHOMBOID-like protein 7
AT1G10190	6.76189	2.20634	1.1032	0.00195679	0.0117407	837557		NP_172490.1	NEP-interacting protein, putative (DUF239)
AT1G12805	34.2268	2.20616	0.403584	2.88898e-09	6.29476e-08	2745749		NP_973814.1	nucleotide binding protein
AT4G33280	17.388	2.20466	0.58569	9.64836e-06	0.000113703	829464		NP_195054.2	AP2/B3-like transcriptional factor family protein
AT5G57920	136.451	2.20153	0.231994	1.4165e-22	9.89772e-21	835903	ENODL10	NP_001331993.1	early nodulin-like protein 10
AT5G51210	268.127	2.2011	0.162476	6.23343e-43	1.18755e-40	835196	OLEO3	NP_199934.1	oleosin3
AT5G51490	98.7499	2.20087	0.259639	1.58415e-18	8.36749e-17	835223		NP_199962.1	Plant invertase/pectin methylesterase inhibitor superfamily
AT5G22250	375.793	2.19895	0.139456	3.24794e-57	1.08054e-54	832285	CAF1b	NP_197617.1	Polynucleotidyl transferase, ribonuclease H-like superfamily protein
AT4G16160	52.8637	2.19187	0.352031	3.15027e-11	8.73378e-10	827308	ATOEP16-2	NP_849394.1	Mitochondrial import inner membrane translocase subunit Tim17/Tim22/Tim23 family protein
AT4G11180	136.731	2.17611	0.202381	4.01384e-28	3.75918e-26	826720		NP_192857.1	Disease resistance-responsive (dirigent-like protein) family protein
AT3G52970	30.1506	2.17102	0.427609	2.52447e-08	4.76867e-07	824463	CYP76G1	NP_190865.2	cytochrome P450, family 76, subfamily G, polypeptide 1
AT3G12203	86.0667	2.17021	0.258548	3.40104e-18	1.75891e-16	820399	scpl17	NP_001327415.1	serine carboxypeptidase-like 17
AT1G76290	7.46114	2.16904	0.982741	0.00126748	0.00814417	843962		NP_177756.1	AMP-dependent synthetase and ligase family protein
AT5G42930	69.4446	2.16897	0.307205	1.03892e-13	3.7901e-12	834305		NP_199107.5	alpha/beta-Hydrolases superfamily protein
AT5G59340	9.98874	2.16211	0.830372	0.000459306	0.00347284	836053	WOX2	NP_200742.2	WUSCHEL related homeobox 2
AT3G61190	148.598	2.15944	0.202187	7.97003e-28	7.31078e-26	825291	BAP1	NP_001190150.2	BON association protein 1
AT2G41640	341.397	2.15897	0.135847	5.31535e-58	1.82276e-55	818762		NP_001189728.1	Glycosyltransferase family 61 protein
AT1G04580	614.663	2.14795	0.115755	4.55905e-78	2.16215e-75	839488	AO4	NP_563711.1	aldehyde oxidase 4
AT4G34320	23.8062	2.137	0.509139	1.60542e-06	2.2492e-05	829582		NP_001328759.1	transmembrane protein, putative (DUF677)
AT5G24130	15.752	2.12183	0.661921	7.2199e-05	0.00068833	832478		NP_197801.1	polypyrimidine tract-binding-like protein
AT2G35930	170.656	2.12019	0.188417	1.53663e-30	1.58572e-28	818166	PUB23	NP_181137.2	plant U-box 23
AT4G30880	83.0924	2.11705	0.27338	6.32584e-16	2.81443e-14	829212		NP_194817.2	Bifunctional inhibitor/lipid-transfer protein/seed storage 2S albumin superfamily protein
AT3G50060	470.945	2.11072	0.135239	4.75104e-56	1.45069e-53	824168	MYB77	NP_190575.1	myb domain protein 77
AT3G52000	13.8867	2.10512	0.679883	0.000105283	0.000960214	824363	scpl36	NP_190768.1	serine carboxypeptidase-like 36
AT5G07200	257.839	2.10432	0.171301	8.18775e-36	1.05494e-33	830611	GA20OX3	NP_196337.1	gibberellin 20-oxidase 3
AT4G22710	229.895	2.10124	0.175515	3.09523e-34	3.72933e-32	828367	CYP706A2	NP_194002.1	cytochrome P450, family 706, subfamily A, polypeptide 2
AT4G34520	80.4065	2.09938	0.278091	2.67939e-15	1.13976e-13	829603	KCS18	NP_195178.1	3-ketoacyl-CoA synthase 18
AT1G19640	219.73	2.09444	0.171086	1.29997e-35	1.65579e-33	838551	JMT	NP_173394.1	jasmonic acid carboxyl methyltransferase
AT5G20860	16.4736	2.09058	0.644123	6.21342e-05	0.000604527	832209		NP_197586.1	Plant invertase/pectin methylesterase inhibitor superfamily
AT1G32560	27.7043	2.09048	0.455833	2.90157e-07	4.68327e-06	840150	AtLEA4-1	NP_174534.1	Late embryogenesis abundant protein, group 1 protein
AT5G67450	28.9279	2.09033	0.428655	6.94175e-08	1.22706e-06	836881	ZF1	NP_201546.1	zinc-finger protein 1
AT5G56369	15.1738	2.07811	0.620984	4.58865e-05	0.000458249	3771520		NP_001032082.1	Defensin-like (DEFL) family protein
AT1G05575	82.9285	2.0779	0.277093	3.91111e-15	1.6387e-13	837061		NP_563744.1	transmembrane protein
AT1G74020	344.156	2.07199	0.134005	4.43798e-55	1.23653e-52	843740	SS2	NP_177542.1	strictosidine synthase 2
AT3G47190	41.9734	2.07189	0.374631	2.11552e-09	4.6967e-08	823872		NP_190303.2	2-oxoglutarate (2OG) and Fe(II)-dependent oxygenase superfamily protein
AT1G60970	31.5743	2.06881	0.410981	3.07039e-08	5.72711e-07	842388		NP_564767.1	SNARE-like superfamily protein
AT1G80840	435.075	2.05945	0.144677	3.99526e-47	8.99538e-45	844423	WRKY40	NP_178199.1	WRKY DNA-binding protein 40
AT3G45960	107.556	2.05854	0.22237	1.48212e-21	9.65977e-20	823739	EXLA3	NP_001030815.1	expansin-like A3
AT1G28590	47.3231	2.05844	0.362268	8.18687e-10	1.91686e-08	839759		NP_174181.1	GDSL-like Lipase/Acylhydrolase superfamily protein
AT4G17500	838.78	2.05196	0.106146	2.17575e-84	1.24353e-81	827464	ERF-1	NP_567530.4	ethylene responsive element binding factor 1
AT2G36710	118.698	2.05072	0.217799	3.06913e-22	2.0985e-20	818243		NP_181209.1	Pectin lyase-like superfamily protein
AT3G27660	308.714	2.04999	0.174518	4.81283e-33	5.44559e-31	822388	OLEO4	NP_001326794.1	oleosin 4
AT4G36700	399.517	2.04791	0.146127	9.15292e-46	1.98076e-43	829823		NP_195388.2	RmlC-like cupins superfamily protein
AT4G01950	117.443	2.04766	0.227403	1.39607e-20	8.45606e-19	827165	GPAT3	NP_001329010.1	glycerol-3-phosphate acyltransferase 3
AT1G68850	34.648	2.04238	0.401622	2.31275e-08	4.40986e-07	843218		NP_564948.1	Peroxidase superfamily protein
AT5G26810	7.25359	2.04237	1.04765	0.00208875	0.0123957	832739		NP_001318658.1	Pectin lyase-like superfamily protein
AT1G59730	24.8546	2.035	0.532065	6.8641e-06	8.36984e-05	842266	TH7	NP_176182.1	thioredoxin H-type 7
AT3G01570	472.138	2.03344	0.141978	1.16433e-47	2.64825e-45	821106		NP_186806.1	Oleosin family protein
AT4G24110	28.0576	2.03213	0.447139	3.40533e-07	5.42952e-06	828511		NP_194142.1	NADP-specific glutamate dehydrogenase
AT5G25330	53.4459	2.02267	0.318347	1.41558e-11	4.0872e-10	832605		NP_197915.1	Core-2/I-branching beta-1,6-N-acetylglucosaminyltransferase family protein
AT1G02700	26.6657	2.02263	0.454414	5.15392e-07	7.93925e-06	839492		NP_563661.1	GATA transcription factor-like protein
AT5G47230	143.793	2.02222	0.19356	1.06567e-26	9.42608e-25	834770	ERF5	NP_568679.1	ethylene responsive element binding factor 5
AT1G67100	55.1125	2.01215	0.30744	4.10784e-12	1.24746e-10	843030	LBD40	NP_176881.1	LOB domain-containing protein 40
AT1G06090	34.2733	2.00853	0.395613	2.42047e-08	4.59952e-07	837118		NP_172099.1	Fatty acid desaturase family protein
AT5G07500	42.2383	2.00825	0.374333	5.2463e-09	1.10425e-07	830642	PEI1	NP_196367.1	Zinc finger C-x8-C-x5-C-x3-H type family protein
AT5G64870	89.2488	2.00695	0.257464	4.24251e-16	1.91428e-14	836610		NP_201292.1	SPFH/Band 7/PHB domain-containing membrane-associated protein family
AT1G36340	12.3305	2.00125	0.840591	0.000706085	0.00500593	840541	UBC31	NP_001319154.1	ubiquitin-conjugating enzyme 31
AT3G11680	51.8757	1.99747	0.323543	4.36406e-11	1.19063e-09	820340		NP_001327288.1	aluminum activated malate transporter family protein
AT1G54860	67.876	1.99316	0.282482	1.13567e-13	4.10942e-12	841925		NP_564669.1	Glycoprotein membrane precursor GPI-anchored
AT3G49570	108.643	1.99134	0.283214	1.34228e-13	4.81021e-12	824119	LSU3	NP_190526.1	response to low sulfur 3
AT4G01985	55.866	1.98931	0.413696	9.49058e-08	1.64243e-06	2745601		NP_001328121.1	hypothetical protein AT4G01985
AT5G15180	73.7816	1.98917	0.276379	4.27049e-14	1.63275e-12	831370		NP_197022.1	Peroxidase superfamily protein
AT3G15670	19.0451	1.98275	0.590692	4.41406e-05	0.000444196	820810		NP_188188.1	Late embryogenesis abundant protein (LEA) family protein
AT4G27657	84.6958	1.98115	0.257366	9.13234e-16	4.02292e-14	828879		NP_567784.1	hypothetical protein AT4G27657
AT1G71120	83.9005	1.98001	0.308357	8.50674e-12	2.50482e-10	843452	GLIP6	NP_177268.1	GDSL-motif lipase/hydrolase 6
AT5G66150	37.4376	1.97763	0.400765	4.72567e-08	8.55688e-07	836747		NP_001332004.1	Glycosyl hydrolase family 38 protein
AT1G48910	7.76816	1.97506	0.976576	0.00180738	0.0109803	841313	YUC10	NP_175321.1	Flavin-containing monooxygenase family protein
AT4G15380	16.3437	1.97426	0.626487	8.60427e-05	0.000800122	827204	CYP705A4	NP_193273.1	cytochrome P450, family 705, subfamily A, polypeptide 4
AT5G60630	187.1	1.97374	0.215011	3.11397e-21	1.98884e-19	836184		NP_200871.1	transmembrane protein
AT5G38170	1631.8	1.97363	0.11659	1.8718e-65	7.87214e-63	833797		NP_198633.1	Bifunctional inhibitor/lipid-transfer protein/seed storage 2S albumin superfamily protein
AT2G38790	170.593	1.97347	0.185696	1.56794e-27	1.42071e-25	818461		NP_181413.2	hypothetical protein AT2G38790
AT4G35690	10.3673	1.96729	0.853873	0.000915031	0.00621452	829721		NP_195294.1	hypothetical protein (DUF241)
AT5G44540	17.018	1.96714	0.571313	3.0973e-05	0.000321559	834481		NP_199267.1	Tapetum specific protein TAP35/TAP44
AT4G31830	18.4242	1.96642	0.56034	2.61469e-05	0.000276216	829312		NP_194911.1	transmembrane protein
AT3G24220	17.6449	1.96288	0.572849	3.39455e-05	0.000351112	822008	NCED6	NP_189064.1	nine-cis-epoxycarotenoid dioxygenase 6
AT2G34790	159.451	1.9561	0.190061	5.24096e-26	4.37532e-24	818044	MEE23	NP_181025.1	FAD-binding Berberine family protein
AT5G38160	2287.14	1.94953	0.121772	7.6071e-59	2.69146e-56	833796		NP_198632.1	Bifunctional inhibitor/lipid-transfer protein/seed storage 2S albumin superfamily protein
AT4G33810	29.1344	1.93688	0.472284	2.50201e-06	3.36978e-05	829523		NP_001329678.1	Glycosyl hydrolase superfamily protein
AT2G18360	27.0977	1.93416	0.478352	3.11089e-06	4.09821e-05	816351		NP_565437.1	alpha/beta-Hydrolases superfamily protein
AT3G44460	35.9695	1.93238	0.397414	7.20175e-08	1.26599e-06	823571	DPBF2	NP_566870.1	Basic-leucine zipper (bZIP) transcription factor family protein
AT4G37260	1376.14	1.92478	0.0874645	1.75575e-108	1.63066e-105	829880	MYB73	NP_195443.1	myb domain protein 73
AT5G09520	32.7782	1.92115	0.485519	4.07478e-06	5.25618e-05	830811	PELPK2	NP_196514.1	hydroxyproline-rich glycoprotein family protein
AT1G66090	92.8539	1.92064	0.254164	2.7063e-15	1.14902e-13	842923		NP_176783.1	Disease resistance protein (TIR-NBS class)
AT5G55410	211.915	1.91629	0.206771	1.32857e-21	8.70998e-20	835634		NP_200352.2	Bifunctional inhibitor/lipid-transfer protein/seed storage 2S albumin superfamily protein
AT1G04490	20.4303	1.90863	0.542005	2.4828e-05	0.000264666	839509		NP_001321665.1	hypothetical protein (DUF3527)
AT3G50800	34.8353	1.9035	0.391785	7.54229e-08	1.3248e-06	824244		NP_190649.1	hypothetical protein AT3G50800
AT3G63040	104.328	1.90348	0.285952	1.85863e-12	5.84328e-11	825479		NP_191863.1	hypothetical protein AT3G63040
AT2G36760	23.7407	1.89982	0.515966	1.32964e-05	0.000152851	818248	UGT73C2	NP_181214.1	UDP-glucosyl transferase 73C2
AT5G59845	449.286	1.8978	0.126441	4.3806e-52	1.10959e-49	836106		NP_568914.1	Gibberellin-regulated family protein
AT5G58860	14.355	1.89035	0.662709	0.000216349	0.00181021	836003	CYP86A1	NP_200694.1	cytochrome P450, family 86, subfamily A, polypeptide 1
AT3G23170	292.093	1.8888	0.17423	1.42401e-28	1.37347e-26	821893		NP_566723.1	hypothetical protein AT3G23170
AT1G61050	9.04455	1.88595	0.991604	0.00214745	0.0126732	842396		NP_001321052.1	alpha 1,4-glycosyltransferase family protein
AT1G25400	257.474	1.88146	0.152136	2.79025e-36	3.65851e-34	839126		NP_564234.1	transmembrane protein
AT2G46750	7.07232	1.88052	1.18174	0.00373313	0.0199641	819288	GulLO2	NP_182198.2	D-arabinono-1,4-lactone oxidase family protein
AT3G62720	425.648	1.87626	0.124317	1.35489e-52	3.5117e-50	825446	XT1	NP_191831.1	xylosyltransferase 1
AT1G73290	26.3739	1.87101	0.45246	2.14636e-06	2.93331e-05	843663	scpl5	NP_001319372.1	serine carboxypeptidase-like 5
AT3G50770	206.624	1.86858	0.16792	6.87783e-30	6.93696e-28	824241	CML41	NP_190646.1	calmodulin-like 41
AT5G12460	77.7567	1.8666	0.267142	1.81422e-13	6.35834e-12	831121		NP_568279.2	fringe-like protein (DUF604)
AT2G33233	8.24948	1.86452	1.05487	0.00259877	0.0148188	3768712	LCR49	NP_001031470.1	low-molecular-weight cysteine-rich 49
AT5G57260	23.0274	1.8639	0.481987	6.68396e-06	8.17255e-05	835831	CYP71B10	NP_200536.3	cytochrome P450, family 71, subfamily B, polypeptide 10
AT2G40000	2312.53	1.86345	0.0800561	5.64716e-121	6.62501e-118	818588	HSPRO2	NP_181529.1	ortholog of sugar beet HS1 PRO-1 2
AT4G15053	10.1468	1.86345	1.09369	0.00272148	0.0153847	827167		NP_680689.2	NEP-interacting protein, putative (DUF239)
AT1G25410	32.7172	1.86216	0.393738	1.45163e-07	2.44202e-06	839127	IPT6	NP_173912.1	isopentenyltransferase 6
AT1G72100	6.35707	1.86197	1.43906	0.00552471	0.0273779	843541		NP_177355.1	late embryogenesis abundant domain-containing protein / LEA domain-containing protein
AT2G34315	23.9349	1.85955	0.47685	5.93333e-06	7.36791e-05	817993		NP_001189674.1	avirulence induced family protein
AT5G44310	21.5739	1.85874	0.516836	1.91023e-05	0.000209852	834454		NP_199244.1	Late embryogenesis abundant protein (LEA) family protein
AT5G39150	25.2242	1.85847	0.474119	5.11885e-06	6.44992e-05	833908		NP_198731.1	RmlC-like cupins superfamily protein
AT5G09876	13.3181	1.85612	0.670352	0.000287876	0.00231401	7922554		NP_001154701.1	hypothetical protein AT5G09876
AT3G04150	6.82163	1.85277	1.36481	0.00505768	0.025552	819570		NP_187065.1	RmlC-like cupins superfamily protein
AT3G62730	593.716	1.84909	0.280905	2.90176e-12	8.9709e-11	825448		NP_191832.1	desiccation-like protein
AT1G72240	36.9871	1.8392	0.3698	4.20708e-08	7.70548e-07	843556		NP_177369.3	hypothetical protein AT1G72240
AT1G57800	20.9038	1.83907	0.512912	1.94941e-05	0.000213735	842155	VIM5	NP_176091.2	zinc finger (C3HC4-type RING finger) family protein
AT1G65480	978.281	1.83528	0.0987598	2.92507e-78	1.41739e-75	842859	FT	NP_001320342.1	PEBP (phosphatidylethanolamine-binding protein) family protein
AT3G45970	1060.78	1.83399	0.118603	3.9933e-55	1.12672e-52	823740	EXLA1	NP_190183.1	expansin-like A1
AT2G44578	32.226	1.8337	0.440893	1.8084e-06	2.50368e-05	5007961		NP_001078058.1	RING/U-box superfamily protein
AT5G01100	307.175	1.83237	0.149446	9.7674e-36	1.25124e-33	831831	FRB1	NP_195730.1	O-fucosyltransferase family protein
AT1G71250	124.295	1.82807	0.245598	6.64596e-15	2.7433e-13	843466		NP_177281.1	GDSL-like Lipase/Acylhydrolase superfamily protein
AT5G63225	82.7292	1.82512	0.284205	8.29867e-12	2.45003e-10	5008330		NP_001078788.1	Carbohydrate-binding X8 domain superfamily protein
AT5G62520	89.3338	1.81756	0.252852	4.51985e-14	1.72218e-12	836372	SRO5	NP_201058.1	similar to RCD one 5
AT1G12010	433.231	1.81521	0.131034	8.35048e-45	1.75596e-42	837753		NP_172665.1	2-oxoglutarate (2OG) and Fe(II)-dependent oxygenase superfamily protein
AT4G24380	417.935	1.81327	0.140265	2.08535e-39	3.18373e-37	828540		NP_001329756.1	dihydrofolate reductase
AT5G45980	10.3144	1.80475	0.831381	0.00126853	0.00814854	834638	WOX8	NP_199410.2	WUSCHEL related homeobox 8
AT1G69900	90.9031	1.8037	0.245448	1.45182e-14	5.79946e-13	843326		NP_177148.2	Actin cross-linking protein
AT4G26200	30.2327	1.80027	0.44061	2.65173e-06	3.55211e-05	828726	ACS7	NP_194350.1	1-amino-cyclopropane-1-carboxylate synthase 7
AT5G01300	21.8344	1.79677	0.513805	2.63247e-05	0.000277699	830983		NP_195750.1	PEBP (phosphatidylethanolamine-binding protein) family protein
AT4G37050	231.698	1.792	0.162208	1.66805e-29	1.65986e-27	829859	PLP4	NP_195422.3	PATATIN-like protein 4
AT2G43050	570.371	1.79098	0.126489	1.2121e-46	2.70176e-44	818907	ATPMEPCRD	NP_181833.1	Plant invertase/pectin methylesterase inhibitor superfamily
AT4G20390	24.8716	1.78971	0.463371	6.81654e-06	8.32096e-05	827787		NP_193772.1	Uncharacterized protein family (UPF0497)
AT5G09530	353.615	1.78763	0.166552	4.51014e-28	4.18879e-26	830812	PELPK1	NP_196515.1	hydroxyproline-rich glycoprotein family protein
AT2G47750	465.454	1.78391	0.128323	4.73802e-45	1.00581e-42	819387	GH3.9	NP_182296.1	putative indole-3-acetic acid-amido synthetase GH3.9
AT2G48140	46.2864	1.78134	0.335837	7.27275e-09	1.49135e-07	819426	EDA4	NP_566127.1	Bifunctional inhibitor/lipid-transfer protein/seed storage 2S albumin superfamily protein
AT5G39280	85.1282	1.7812	0.259936	4.65313e-13	1.55967e-11	833924	EXPA23	NP_198744.2	expansin A23
AT5G54490	81.1804	1.77866	0.26718	1.96026e-12	6.14546e-11	835537	PBP1	NP_200260.1	pinoid-binding protein 1
AT5G07080	55.1507	1.7764	0.314035	1.02102e-09	2.3633e-08	830599		NP_196325.1	HXXXD-type acyl-transferase family protein
AT5G13170	484.943	1.77387	0.152917	2.74567e-32	3.02975e-30	831156	SAG29	NP_196821.1	senescence-associated gene 29
AT3G14760	200.042	1.76883	0.181752	1.57373e-23	1.18109e-21	820704		NP_188094.2	transmembrane protein
AT4G33600	34.3554	1.76765	0.455991	6.10384e-06	7.54183e-05	829500		NP_195086.4	transmembrane protein
AT1G70390	7.83127	1.76695	0.968792	0.00268315	0.0152133	843375		NP_177196.1	F-box and associated interaction domains-containing protein
AT3G19680	754.422	1.76553	0.136582	2.18725e-39	3.31658e-37	821505		NP_188602.1	hypothetical protein (DUF1005)
AT3G21720	41.5265	1.75979	0.362742	7.60909e-08	1.33549e-06	821726	ICL	NP_188809.2	isocitrate lyase
AT3G27785	47.9934	1.75727	0.341017	1.74708e-08	3.39473e-07	822399	MYB118	NP_189416.2	myb domain protein 118
AT1G13590	28.0597	1.75187	0.532439	5.34391e-05	0.000526827	837920	PSK1	NP_172816.2	phytosulfokine 1 precursor
AT5G52500	18.7666	1.74432	0.57902	0.00013666	0.00121071	835326		NP_200063.1	transmembrane protein
AT4G15050	19.1519	1.73699	0.537161	6.85221e-05	0.000657777	827166		NP_193241.2	NEP-interacting protein, putative (DUF239)
AT1G35625	5.82675	1.73603	1.3216	0.00571392	0.028144	840462		NP_001319153.1	RING/U-box superfamily protein
AT2G25540	512.894	1.73255	0.112679	1.7861e-54	4.85514e-52	817092	CESA10	NP_001318288.1	cellulose synthase A catalytic subunit 3 UDP-forming-like protein
AT3G44300	1275.77	1.7313	0.092718	6.32905e-79	3.13499e-76	823555	NIT2	NP_190016.1	nitrilase 2
AT2G39650	122.5	1.73073	0.206708	3.82027e-18	1.9666e-16	818548		NP_181495.1	cruciferin (DUF506)
AT3G30580	6.27602	1.72966	1.19442	0.00489294	0.0248868	822772		NP_189679.1	hypothetical protein AT3G30580
AT1G62280	14.5452	1.72883	0.645829	0.000382278	0.00297209	842525	SLAH1	NP_176418.2	SLAC1 homologue 1
AT1G61097	6.48639	1.72532	1.26096	0.00522371	0.0262304	2745839		NP_974059.1	Expressed protein
AT5G27200	62.1847	1.72458	0.288166	1.44027e-10	3.69856e-09	832778	ACP5	NP_198072.1	acyl carrier protein 5
AT2G02120	86.5973	1.7207	0.242884	1.004e-13	3.6808e-12	814743	PDF2.1	NP_178320.1	Scorpion toxin-like knottin superfamily protein
AT1G51035	28.7277	1.72027	0.452976	8.41729e-06	0.000100225	10723057		NP_001185191.1	hypothetical protein AT1G51035
AT1G49960	14.6639	1.71489	0.665483	0.00048348	0.00362977	841419		NP_175418.1	Xanthine/uracil permease family protein
AT1G61095	8.63819	1.71393	0.974709	0.00283106	0.0158953	842402		NP_683456.1	hypothetical protein AT1G61095
AT3G11180	94.0254	1.71372	0.228522	4.63212e-15	1.9299e-13	820289		NP_001189858.1	2-oxoglutarate (2OG) and Fe(II)-dependent oxygenase superfamily protein
AT1G26820	200.187	1.71349	0.182216	3.45422e-22	2.34739e-20	839225	RNS3	NP_564264.1	ribonuclease 3
AT5G47960	45.351	1.71148	0.329739	1.40606e-08	2.76376e-07	834847	RABA4C	NP_199607.1	RAB GTPase homolog A4C
AT1G76500	35.2401	1.7096	0.389476	7.31452e-07	1.0994e-05	843983	SOB3	NP_177776.1	Putative AT-hook DNA-binding family protein
AT2G41480	45.0222	1.70865	0.34483	4.73886e-08	8.57379e-07	818746		NP_181679.4	peroxidase superfamily protein
AT1G28030	7.3639	1.70689	1.18117	0.0046144	0.023776	839696		NP_174124.1	2-oxoglutarate (2OG) and Fe(II)-dependent oxygenase superfamily protein
AT1G11170	429.445	1.70519	0.137944	3.28677e-36	4.28433e-34	837658		NP_001321493.1	lysine ketoglutarate reductase trans-splicing-like protein (DUF707)
AT2G01180	295.126	1.70166	0.152961	6.26112e-30	6.34365e-28	814646	PAP1	NP_001318171.1	phosphatidic acid phosphatase 1
AT5G47530	199.775	1.69554	0.19572	2.9995e-19	1.65084e-17	834803		NP_199564.1	Auxin-responsive family protein
AT1G66460	44.4108	1.69255	0.356478	1.2772e-07	2.17153e-06	842964		NP_001321968.1	Protein kinase superfamily protein
AT2G32030	54.6827	1.69183	0.304559	1.89861e-09	4.24473e-08	817763		NP_180763.1	Acyl-CoA N-acyltransferases (NAT) superfamily protein
AT5G49190	241.949	1.68663	0.169819	2.15017e-24	1.69355e-22	834978	SUS2	NP_199730.1	sucrose synthase 2
AT1G20500	103.123	1.68659	0.25249	1.72849e-12	5.45722e-11	838638		NP_173474.5	AMP-dependent synthetase and ligase family protein
AT5G23020	133.535	1.68355	0.207632	3.51792e-17	1.70096e-15	832366	IMS2	NP_197693.1	2-isopropylmalate synthase 2
AT5G03204	19.7256	1.68319	0.556621	0.000136951	0.00121281	28720539		NP_001318464.1	hypothetical protein AT5G03204
AT5G63590	9.0438	1.68259	0.894033	0.00240132	0.0138631	836478	FLS3	NP_201164.1	flavonol synthase 3
AT5G57520	213.379	1.67902	0.164506	1.28217e-25	1.0546e-23	835856	ZFP2	NP_200560.1	zinc finger protein 2
AT3G14520	273.512	1.67235	0.156155	6.25926e-28	5.76525e-26	820677		NP_188070.2	Terpenoid cyclases/Protein prenyltransferases superfamily protein
AT3G03240	33.7403	1.66938	0.413656	3.2688e-06	4.29354e-05	821317		NP_186974.2	alpha/beta-Hydrolases superfamily protein
AT2G23810	1607.21	1.66788	0.0859029	4.20746e-85	2.46801e-82	816913	TET8	NP_850045.2	tetraspanin8
AT5G20045	12.614	1.66762	0.709766	0.000900209	0.00613253	2745992		NP_974814.1	transmembrane protein
AT4G35985	142.491	1.66757	0.193724	5.27148e-19	2.86589e-17	829753		NP_567995.1	Senescence/dehydration-associated protein-like protein
AT5G49040	9.48975	1.66668	0.856365	0.00208791	0.012394	834963		NP_199715.1	Disease resistance-responsive (dirigent-like protein) family protein
AT4G33560	35.7756	1.66509	0.408925	2.85155e-06	3.79469e-05	829495		NP_195082.1	Wound-responsive family protein
AT3G09950	86.4926	1.66275	0.294384	1.11707e-09	2.57227e-08	820156		NP_566362.1	hypothetical protein AT3G09950
AT5G65165	12.493	1.66228	0.805404	0.00164354	0.0101447	836640	SDH2-3	NP_680465.2	succinate dehydrogenase 2-3
AT1G74450	391.188	1.65803	0.128127	1.95933e-39	3.01197e-37	843786		NP_565086.1	BPS1-like protein (DUF793)
AT5G44350	58.8434	1.65603	0.302226	2.84041e-09	6.20105e-08	834461		NP_199248.1	ethylene-responsive nuclear protein-like protein
AT5G39160	797.352	1.65417	0.112662	5.62215e-50	1.36215e-47	833910		NP_001031983.1	RmlC-like cupins superfamily protein
AT3G19030	1055.22	1.6469	0.099555	1.39044e-62	5.34361e-60	821436		NP_566625.1	transcription initiation factor TFIID subunit 1b-like protein
AT3G13540	23.9359	1.64652	0.536489	0.000118086	0.00106392	820556	MYB5	NP_187963.1	myb domain protein 5
AT5G01600	893.155	1.64602	0.100907	5.75218e-61	2.17315e-58	831720	FER1	NP_195780.1	ferretin 1
AT3G46620	527.433	1.64499	0.123682	1.83952e-41	3.30669e-39	823815	RDUF1	NP_190246.1	zinc finger (C3HC4-type RING finger) family protein
AT1G66400	67.4343	1.64344	0.292146	1.27204e-09	2.91406e-08	842958	CML23	NP_564874.1	calmodulin like 23
AT5G25240	167.709	1.64269	0.185999	7.5725e-20	4.32854e-18	832595		NP_197906.1	stress induced protein
AT1G77950	11.9184	1.64206	0.81285	0.00192386	0.0115868	844130	AGL67	NP_001322357.1	AGAMOUS-like 67
AT3G29152	6.62265	1.64161	1.13684	0.00486249	0.024771	5008041		NP_001078221.1	Bifunctional inhibitor/lipid-transfer protein/seed storage 2S albumin superfamily protein
AT1G23710	315.718	1.64137	0.140419	1.12125e-32	1.24963e-30	838981		NP_564201.1	hypothetical protein (DUF1645)
AT3G16860	118.693	1.63915	0.228933	5.37197e-14	2.02951e-12	820941	COBL8	NP_188311.1	COBRA-like protein 8 precursor
AT2G48130	30.0827	1.63777	0.427617	7.84343e-06	9.39947e-05	819425		NP_001318446.1	Bifunctional inhibitor/lipid-transfer protein/seed storage 2S albumin superfamily protein
AT1G28170	11.3984	1.63582	0.771324	0.00150999	0.00943849	839711	SOT7	NP_174139.1	sulfotransferase 7
AT5G48100	395.08	1.63277	0.143007	2.55341e-31	2.74954e-29	834862	TT10	NP_199621.2	Laccase/Diphenol oxidase family protein
AT2G14365	36.7531	1.62287	0.387736	1.80354e-06	2.4985e-05	3768590	LCR84	NP_001031355.1	low-molecular-weight cysteine-rich 84
AT5G67300	2245.89	1.62031	0.0840201	5.89847e-84	3.28693e-81	836865	MYBR1	NP_201531.1	myb domain protein r1
AT4G08040	67.7093	1.61954	0.287404	1.22486e-09	2.80885e-08	826317	ACS11	NP_567330.1	1-aminocyclopropane-1-carboxylate synthase 11
AT5G04530	337.139	1.61818	0.136848	2.27373e-33	2.63966e-31	830332	KCS19	NP_196073.1	3-ketoacyl-CoA synthase 19
AT5G63240	182.827	1.61781	0.182734	6.60419e-20	3.80381e-18	836444		NP_201129.1	Carbohydrate-binding X8 domain superfamily protein
AT2G21490	57.615	1.61706	0.324024	4.06141e-08	7.46938e-07	816688	LEA	NP_179744.1	dehydrin LEA
AT2G44540	44.5903	1.61666	0.367424	6.66966e-07	1.00791e-05	819062	GH9B9	NP_181982.1	glycosyl hydrolase 9B9
AT3G49580	69.2771	1.61492	0.305566	8.78643e-09	1.78369e-07	824120	LSU1	NP_001327932.1	response to low sulfur 1
AT4G19035	10.3447	1.61476	0.792356	0.00176933	0.0107873	3770494	LCR7	NP_001319992.1	low-molecular-weight cysteine-rich 7
AT1G43790	182.74	1.61236	0.171085	3.21211e-22	2.18954e-20	840976	TED6	NP_564487.1	tracheary element differentiation-related 6
AT1G18740	664.713	1.61135	0.105925	2.06312e-53	5.54059e-51	838456		NP_564062.1	ROH1, putative (DUF793)
AT3G57530	994.248	1.61124	0.102709	1.51769e-56	4.90279e-54	824920	CPK32	NP_191312.2	calcium-dependent protein kinase 32
AT5G08460	17.6076	1.60866	0.577038	0.000282094	0.00227574	830745		NP_196463.1	GDSL-like Lipase/Acylhydrolase superfamily protein
AT5G47670	55.0297	1.60768	0.314149	2.05559e-08	3.95333e-07	834818	NF-YB6	NP_001318754.1	nuclear factor Y, subunit B6
AT2G32140	109.399	1.60652	0.23252	3.3571e-13	1.14244e-11	817773		NP_180773.3	transmembrane receptor
AT1G78390	23.574	1.59916	0.540447	0.000165501	0.00142653	844175	NCED9	NP_177960.1	nine-cis-epoxycarotenoid dioxygenase 9
AT1G56233	12.3707	1.59719	0.789006	0.0016557	0.0102062	3767465		NP_001031198.1	Protein of unknown function (PD694200)
AT2G36640	25.357	1.59595	0.467559	3.86635e-05	0.00039406	818236	ECP63	NP_181202.1	embryonic cell protein 63
AT1G14240	11.6971	1.59508	0.741799	0.00146423	0.00920669	837985		NP_172876.1	GDA1/CD39 nucleoside phosphatase family protein
AT3G28740	70.4732	1.59493	0.275153	4.71911e-10	1.14212e-08	822506	CYP81D11	NP_189516.1	Cytochrome P450 superfamily protein
AT2G45220	1158.59	1.59493	0.109774	5.49018e-49	1.28817e-46	819130		NP_566038.1	Plant invertase/pectin methylesterase inhibitor superfamily
AT4G28085	97.933	1.59034	0.246731	7.50254e-12	2.23273e-10	828924		NP_567796.1	transmembrane protein
AT5G39890	66.7036	1.58868	0.27655	6.45183e-10	1.53481e-08	833986		NP_198805.1	2-aminoethanethiol dioxygenase, putative (DUF1637)
AT1G49640	39.4122	1.5883	0.400539	4.51487e-06	5.76383e-05	841388		NP_175387.1	alpha/beta-Hydrolases superfamily protein
AT3G01420	523.762	1.58543	0.116601	3.31966e-43	6.4412e-41	821135	DOX1	NP_186791.1	Peroxidase superfamily protein
AT5G56300	119.54	1.5854	0.205814	9.83979e-16	4.3213e-14	835729	GAMT2	NP_200441.2	gibberellic acid methyltransferase 2
AT1G57990	873.576	1.58528	0.101494	3.86537e-56	1.21351e-53	842166	PUP18	NP_176100.1	purine permease 18
AT5G50770	44.2061	1.58279	0.344288	2.84087e-07	4.59862e-06	835149	HSD6	NP_199890.1	hydroxysteroid dehydrogenase 6
AT5G54225	13.0384	1.58029	0.688232	0.00101974	0.00681763	3771507	LCR83	NP_001032074.1	low-molecular-weight cysteine-rich 83
AT1G62290	282.956	1.57937	0.143618	2.92255e-29	2.88246e-27	842526		NP_176419.2	Saposin-like aspartyl protease family protein
AT2G22470	140.158	1.57568	0.206889	1.80034e-15	7.74703e-14	816779	AGP2	NP_565537.1	arabinogalactan protein 2
AT1G30135	45.909	1.57353	0.342524	2.95922e-07	4.76597e-06	839893	JAZ8	NP_564349.1	jasmonate-zim-domain protein 8
AT4G29285	16.6458	1.57178	0.594883	0.000416871	0.00319534	829050	LCR24	NP_567827.1	low-molecular-weight cysteine-rich 24
AT1G56320	16.9112	1.56593	0.625818	0.000630691	0.0045466	842085		NP_176028.1	hypothetical protein AT1G56320
AT1G35210	92.4428	1.56196	0.231743	1.15488e-12	3.70926e-11	840410		NP_564454.1	hypothetical protein AT1G35210
AT1G09070	2425.47	1.56121	0.08806	1.88465e-71	8.40176e-69	837428	SRC2	NP_563835.1	soybean gene regulated by cold-2
AT2G34000	22.9671	1.5597	0.479359	6.70564e-05	0.000645654	817961		NP_180947.1	RING/U-box superfamily protein
AT5G64190	106.591	1.55831	0.223303	2.18239e-13	7.61273e-12	836540		NP_001330817.1	neuronal PAS domain protein
AT1G61810	932.297	1.55699	0.112609	1.2568e-44	2.59389e-42	842478	BGLU45	NP_001185287.1	beta-glucosidase 45
AT2G02990	186.238	1.55397	0.170187	5.06024e-21	3.17726e-19	814828	RNS1	NP_178399.1	ribonuclease 1
AT5G39260	45.2164	1.5504	0.364524	1.33802e-06	1.91061e-05	833922	EXPA21	NP_198742.2	expansin A21
AT4G33840	15.6526	1.55027	0.642598	0.00077013	0.00537978	829526		NP_195110.3	Glycosyl hydrolase family 10 protein
AT4G19905	20.9919	1.55004	0.517995	0.000154566	0.00134792	3770536	LCR38	NP_001031673.1	low-molecular-weight cysteine-rich 38
AT5G06320	1827.43	1.54876	0.0814302	8.82122e-82	4.79573e-79	830520	NHL3	NP_196250.1	NDR1/HIN1-like 3
AT4G33420	50.1128	1.54721	0.348299	5.65803e-07	8.67384e-06	829479		NP_567919.2	Peroxidase superfamily protein
AT1G18100	88.6526	1.54511	0.252047	6.56204e-11	1.75171e-09	838390	E12A11	NP_173250.1	PEBP (phosphatidylethanolamine-binding protein) family protein
AT5G62040	98.3745	1.53595	0.22401	5.13126e-13	1.70965e-11	836324	BFT	NP_201010.1	PEBP (phosphatidylethanolamine-binding protein) family protein
AT3G48580	101.08	1.53546	0.221887	3.39973e-13	1.15518e-11	824018	XTH11	NP_566910.1	xyloglucan endotransglucosylase/hydrolase 11
AT5G46960	51.5285	1.53405	0.313927	6.8722e-08	1.21766e-06	834742		NP_568673.1	Plant invertase/pectin methylesterase inhibitor superfamily protein
AT1G33055	73.8872	1.5332	0.281467	3.75196e-09	8.03373e-08	840201		NP_564416.1	hypothetical protein AT1G33055
AT5G41040	137.528	1.53245	0.199615	1.19207e-15	5.21004e-14	834106	RWP1	NP_851111.1	HXXXD-type acyl-transferase family protein
AT3G21550	244.924	1.53028	0.154008	2.1925e-24	1.7208e-22	821709	DMP2	NP_566687.1	transmembrane protein, putative (DUF679 domain membrane protein 2)
AT4G10490	32.1594	1.52977	0.413928	1.35246e-05	0.000154994	826641		NP_192787.1	2-oxoglutarate (2OG) and Fe(II)-dependent oxygenase superfamily protein
AT5G46295	9.91403	1.52618	0.880691	0.00320408	0.0177042	834672		NP_568661.1	transmembrane protein
AT4G17220	509.882	1.52573	0.115542	6.38766e-41	1.11235e-38	827434	MAP70-5	NP_193455.2	microtubule-associated proteins 70-5
AT1G04380	123.498	1.52332	0.207956	1.82251e-14	7.21558e-13	839535		NP_171933.1	2-oxoglutarate (2OG) and Fe(II)-dependent oxygenase superfamily protein
AT1G20823	207.976	1.52061	0.164651	1.9274e-21	1.24167e-19	838674		NP_173506.1	RING/U-box superfamily protein
AT2G45420	30.6157	1.5185	0.449559	4.49522e-05	0.000450532	819150	LBD18	NP_850436.1	LOB domain-containing protein 18
AT1G36370	1165.48	1.51677	0.0909211	1.29753e-63	5.07402e-61	840543	SHM7	NP_564473.1	serine hydroxymethyltransferase 7
AT5G03260	111.688	1.51491	0.230661	3.66782e-12	1.12302e-10	831887	LAC11	NP_195946.2	laccase 11
AT1G74460	21.3826	1.51226	0.589495	0.000509737	0.0037924	843787		NP_177586.1	GDSL-like Lipase/Acylhydrolase superfamily protein
AT4G15390	80.0484	1.51222	0.248603	8.70686e-11	2.29676e-09	827205		NP_001329485.1	HXXXD-type acyl-transferase family protein
AT3G61930	37.1503	1.50984	0.410093	1.4707e-05	0.00016649	825366		NP_191752.1	hypothetical protein AT3G61930
AT1G15010	109.347	1.5041	0.229148	3.6889e-12	1.12792e-10	838066		NP_563962.1	mediator of RNA polymerase II transcription subunit
AT1G03103	96.6314	1.50255	0.293372	2.11424e-08	4.05911e-07	2745739		NP_973749.1	Bifunctional inhibitor/lipid-transfer protein/seed storage 2S albumin superfamily protein
AT3G52450	19.9028	1.502	0.549424	0.000339994	0.00267979	824410	PUB22	NP_190813.1	plant U-box 22
AT1G19770	1425.3	1.50157	0.0928373	5.59678e-60	2.01213e-57	838565	PUP14	NP_173407.1	purine permease 14
AT4G37610	392.755	1.49101	0.140091	1.43215e-27	1.30831e-25	829915	BT5	NP_568031.1	BTB and TAZ domain protein 5
AT4G32490	254.088	1.48992	0.155053	6.04484e-23	4.3605e-21	829384	ENODL4	NP_194975.2	early nodulin-like protein 4
AT1G68380	50.8043	1.48647	0.38399	6.84788e-06	8.35464e-05	843167		NP_177005.1	Core-2/I-branching beta-1,6-N-acetylglucosaminyltransferase family protein
AT5G39190	1315.57	1.48332	0.102071	5.67972e-49	1.31876e-46	833914	GER2	NP_001119334.1	germin-like protein 2
AT3G50930	549.176	1.48315	0.124203	5.51477e-34	6.50393e-32	824257	BCS1	NP_190662.2	cytochrome BC1 synthesi
AT5G55132	52.1845	1.47911	0.310904	1.32049e-07	2.24342e-06	835605		NP_850926.1	Defensin-like (DEFL) family protein
AT3G22830	9.843	1.47795	0.913782	0.00390644	0.0207321	821854	HSFA6B	NP_188922.1	heat shock transcription factor A6B
AT5G22470	27.2251	1.4763	0.449231	6.23951e-05	0.000606272	832308		NP_001318618.1	poly ADP-ribose polymerase 3
AT5G59170	161.432	1.4753	0.207798	9.15525e-14	3.37307e-12	836035		NP_200725.1	Proline-rich extensin-like family protein
AT1G71691	61.8929	1.47524	0.30801	1.1382e-07	1.94112e-06	843496		NP_974125.1	GDSL-like Lipase/Acylhydrolase superfamily protein
AT1G72920	140.882	1.47172	0.216846	8.42152e-13	2.73638e-11	843623		NP_177435.1	Toll-Interleukin-Resistance (TIR) domain family protein
AT3G57270	15.066	1.46983	0.639987	0.00104666	0.00695589	824894	BG1	NP_191286.1	beta-1,3-glucanase 1
AT2G43290	869.782	1.46909	0.098581	2.45805e-51	6.15616e-49	818931	MSS3	NP_565996.1	Calcium-binding EF-hand family protein
AT3G57730	21.1743	1.46726	0.537441	0.000356999	0.00280095	824942		NP_191332.2	Protein kinase superfamily protein
AT5G50915	341.201	1.46725	0.137891	1.4853e-27	1.35132e-25	835164		NP_568745.1	basic helix-loop-helix (bHLH) DNA-binding superfamily protein
AT4G04460	713.644	1.46413	0.134874	1.42955e-28	1.37347e-26	825776		NP_192355.1	Saposin-like aspartyl protease family protein
AT2G23290	180.009	1.46315	0.194719	4.56323e-15	1.90476e-13	816861	MYB70	NP_179910.1	myb domain protein 70
AT5G01380	20.3046	1.46273	0.549137	0.000416016	0.00319098	831895		NP_195758.1	Homeodomain-like superfamily protein
AT5G04340	397.41	1.46124	0.139915	1.26073e-26	1.11074e-24	830313	ZAT6	NP_196054.1	6
AT1G11190	144.566	1.4598	0.18899	8.56923e-16	3.78234e-14	837660	BFN1	NP_172585.1	bifunctional nuclease i
AT1G69860	13.7992	1.45973	0.681338	0.00150719	0.00942387	843322		NP_177144.1	Major facilitator superfamily protein
AT3G18570	10.1564	1.4592	0.840921	0.00328543	0.018065	821388		NP_188487.1	Oleosin family protein
AT1G02660	467.638	1.45759	0.120128	5.48759e-35	6.79546e-33	839544		NP_563660.1	alpha/beta-Hydrolases superfamily protein
AT1G78500	25.5849	1.45282	0.466731	0.000112631	0.00101972	844186		NP_001322480.1	Terpenoid cyclases family protein
AT1G09380	286.803	1.44797	0.148029	1.03978e-23	7.85654e-22	837460	UMAMIT25	NP_172409.1	nodulin MtN21 /EamA-like transporter family protein
AT5G48920	25.2901	1.44734	0.468414	0.00012115	0.00108976	834950	TED7	NP_199703.1	tracheary element differentiation-related 7
AT1G02335	211.136	1.44566	0.18649	6.47335e-16	2.87432e-14	3766642	GL22	NP_001077450.1	germin-like protein subfamily 2 member 2 precursor
AT1G54445	15.6523	1.44495	0.621625	0.000996908	0.00668303	3767452		NP_001319225.1	Protein of unknown function (PD694200)
AT5G66650	70.9379	1.44458	0.262508	2.78767e-09	6.09785e-08	836797		NP_201466.1	calcium uniporter (DUF607)
AT4G22235	10.6004	1.44209	0.808795	0.00301163	0.0167949	828318		NP_567657.1	defensin-like protein
AT5G47550	444.068	1.4408	0.123458	1.49042e-32	1.65281e-30	834805		NP_199566.1	Cystatin/monellin superfamily protein
AT4G09030	308.071	1.43664	0.150081	7.73698e-23	5.50981e-21	826482	AGP10	NP_192642.1	arabinogalactan protein 10
AT1G63140	57.7925	1.4362	0.289915	5.34335e-08	9.57422e-07	842618		NP_001321812.1	O-methyltransferase family protein
AT4G17660	37.3667	1.43288	0.380506	1.10461e-05	0.000128804	827486		NP_193501.2	Protein kinase superfamily protein
AT5G62150	161.274	1.43229	0.187327	1.69847e-15	7.3228e-14	836335		NP_201021.1	peptidoglycan-binding LysM domain-containing protein
AT4G35650	7.76427	1.42785	1.05233	0.00574333	0.0282401	829717	IDH-III	NP_195290.1	isocitrate dehydrogenase III
AT1G79840	240.27	1.42779	0.152307	5.51622e-22	3.69239e-20	844323	GL2	NP_001185443.1	HD-ZIP IV family of homeobox-leucine zipper protein with lipid-binding START domain-containing protein
AT4G26220	250.796	1.42738	0.153966	1.51227e-21	9.82752e-20	828728		NP_567739.1	S-adenosyl-L-methionine-dependent methyltransferases superfamily protein
AT2G44450	136.212	1.42593	0.200253	8.29303e-14	3.086e-12	819052	BGLU15	NP_181973.1	beta glucosidase 15
AT1G73500	638.391	1.42472	0.111923	3.2751e-38	4.7098e-36	843685	MKK9	NP_177492.1	MAP kinase kinase 9
AT3G20340	77.7089	1.42312	0.287524	5.24508e-08	9.41327e-07	821578		NP_188669.1	protein expression protein
AT1G61890	1220.34	1.42285	0.0989214	5.1147e-48	1.17533e-45	842485		NP_564787.1	MATE efflux family protein
AT4G34850	25.2418	1.42206	0.46718	0.000143087	0.00125915	829637	LAP5	NP_567971.1	Chalcone and stilbene synthase family protein
AT5G17170	611.788	1.419	0.113158	3.80688e-37	5.30345e-35	831581	ENH1	NP_568342.1	rubredoxin family protein
AT3G25780	341.268	1.41628	0.148225	9.50753e-23	6.70839e-21	822169	AOC3	NP_566777.1	allene oxide cyclase 3
AT2G02580	12.2768	1.41511	0.713662	0.00217386	0.0127986	814788	CYP71B9	NP_178362.1	cytochrome P450, family 71, subfamily B, polypeptide 9
AT1G32928	107.273	1.41502	0.224104	2.01331e-11	5.6878e-10	3766886		NP_001031132.1	Avr9/Cf-9 rapidly elicited protein
AT3G16720	351.938	1.41438	0.129652	8.36466e-29	8.14184e-27	820924	ATL2	NP_188294.1	TOXICOS EN LEVADURA 2
AT5G60140	118.061	1.41429	0.211005	1.62463e-12	5.14389e-11	836136		NP_200822.1	AP2/B3-like transcriptional factor family protein
AT5G10695	404.038	1.40951	0.329072	1.22719e-06	1.77164e-05	830934		NP_568234.1	methionyl-tRNA synthetase
AT3G61880	175.614	1.40558	0.184321	1.9417e-15	8.32316e-14	825361	CYP78A9	NP_001190156.1	cytochrome p450 78a9
AT2G21510	61.6086	1.40362	0.294292	1.33874e-07	2.2727e-06	816690		NP_001318262.1	DNAJ heat shock N-terminal domain-containing protein
AT1G48930	115.161	1.40281	0.218698	1.08383e-11	3.1621e-10	841315	GH9C1	NP_175323.1	glycosyl hydrolase 9C1
AT5G15740	1233.03	1.40156	0.0946669	1.12149e-50	2.74703e-48	831430		NP_197078.2	O-fucosyltransferase family protein
AT4G38400	275.388	1.40119	0.148003	2.20229e-22	1.52451e-20	829997	EXLA2	NP_195553.1	expansin-like A2
AT1G72940	238.732	1.39932	0.152433	3.58885e-21	2.27907e-19	843625		NP_177437.1	Toll-Interleukin-Resistance (TIR) domain-containing protein
AT5G51890	710.205	1.39871	0.118687	3.63455e-33	4.15458e-31	835264		NP_200002.3	Peroxidase superfamily protein
AT1G72430	407.31	1.39665	0.136774	1.40121e-25	1.14407e-23	843575		NP_565042.1	SAUR-like auxin-responsive protein family
AT4G28365	450.1	1.39437	0.155388	2.35943e-20	1.40245e-18	828952	ENODL3	NP_567806.1	early nodulin-like protein 3
AT5G46710	257.709	1.39262	0.153486	9.22357e-21	5.66373e-19	834714		NP_199483.1	PLATZ transcription factor family protein
AT3G57450	601.482	1.39214	0.134122	2.43006e-26	2.09946e-24	28719408		NP_001319780.1	hypothetical protein AT3G57450
AT3G52780	49.0865	1.38831	0.322824	1.21893e-06	1.76199e-05	824444	PAP20	NP_190846.1	Purple acid phosphatases superfamily protein
AT5G50750	762.816	1.38403	0.275716	3.69051e-08	6.80972e-07	835147	RGP4	NP_199888.1	reversibly glycosylated polypeptide 4
AT5G44360	89.3467	1.38365	0.234107	2.6639e-10	6.65675e-09	834462		NP_001330654.1	FAD-binding Berberine family protein
AT5G58680	50.7253	1.3815	0.312178	6.96705e-07	1.04929e-05	835982		NP_200676.1	ARM repeat superfamily protein
AT5G42380	68.0017	1.38141	0.274237	3.51096e-08	6.50535e-07	834244	CML37	NP_199053.1	calmodulin like 37
AT1G21140	22.6594	1.38046	0.526979	0.000482598	0.00362681	838710		NP_173538.2	Vacuolar iron transporter (VIT) family protein
AT4G34150	1186.24	1.3766	0.114194	1.45547e-34	1.77281e-32	829563		NP_567956.1	Calcium-dependent lipid-binding (CaLB domain) family protein
AT3G21710	529.997	1.37495	0.114109	1.61856e-34	1.96075e-32	821725		NP_974350.1	transmembrane protein
AT3G56880	746.603	1.37223	0.101123	4.90952e-43	9.4339e-41	824855		NP_191247.1	VQ motif-containing protein
AT3G18560	99.7507	1.3708	0.229734	1.94633e-10	4.92438e-09	821387		NP_566614.1	hypothetical protein AT3G18560
AT4G38000	24.7302	1.37046	0.504394	0.000383624	0.00297944	829956	DOF4.7	NP_195513.2	DNA binding with one finger 4.7
AT4G31800	1288.14	1.37028	0.0991121	1.44915e-44	2.96345e-42	829308	WRKY18	NP_567882.1	WRKY DNA-binding protein 18
AT3G48300	58.3803	1.36605	0.306877	6.34602e-07	9.62264e-06	823988	CYP71A23	NP_001325471.1	cytochrome P450, family 71, subfamily A, polypeptide 23
AT3G24650	26.6097	1.3654	0.466956	0.000210526	0.00176481	822061	ABI3	NP_189108.1	AP2/B3-like transcriptional factor family protein
AT2G27380	1275.01	1.36344	0.271132	3.61039e-08	6.67848e-07	817282	EPR1	NP_180307.1	extensin proline-rich 1
AT5G09640	42.0146	1.36255	0.369801	1.54831e-05	0.000173881	830823	SCPL19	NP_568215.2	serine carboxypeptidase-like 19
AT5G10580	10.8992	1.36183	0.805735	0.00372793	0.0199525	830923		NP_001330293.1	plant/protein (Protein of unknown function, DUF599)
AT1G49770	24.937	1.35758	0.470892	0.000244064	0.00200893	841400	RGE1	NP_175399.2	basic helix-loop-helix (bHLH) DNA-binding superfamily protein
AT3G50990	72.8242	1.35725	0.281016	9.82195e-08	1.69714e-06	824263		NP_190668.2	Peroxidase superfamily protein
AT1G49475	34.6922	1.35469	0.405441	5.3795e-05	0.000530007	841371		NP_683415.2	AP2/B3-like transcriptional factor family protein
AT3G52800	1434.98	1.35391	0.0829914	6.60314e-61	2.45307e-58	824446		NP_001325951.1	A20/AN1-like zinc finger family protein
AT5G20940	66.7999	1.34799	0.283901	1.50317e-07	2.52111e-06	832219		NP_197594.2	Glycosyl hydrolase family protein
AT3G19580	253.362	1.34704	0.14867	1.07548e-20	6.58583e-19	821495	ZF2	NP_188592.1	zinc-finger protein 2
AT2G23410	24.9616	1.34645	0.487464	0.000333523	0.00263625	816873	CPT	NP_565551.1	cis-prenyltransferase
AT2G05910	53.4744	1.34263	0.350503	9.03355e-06	0.000107105	815143		NP_178648.1	LURP-one-like protein (DUF567)
AT4G19460	55.9344	1.34052	0.292434	3.42096e-07	5.45056e-06	827687		NP_567589.1	UDP-Glycosyltransferase superfamily protein
AT2G21465	39.3835	1.34008	0.409495	6.84445e-05	0.000657315	3768355		NP_001031388.1	Defensin-like (DEFL) family protein
AT5G19410	15.3414	1.3392	0.63932	0.00180503	0.0109719	832061	ABCG23	NP_197442.2	ABC-2 type transporter family protein
AT2G28120	182.178	1.33811	0.169915	2.86047e-16	1.30282e-14	817358		NP_180379.1	Major facilitator superfamily protein
AT3G62260	103.61	1.33735	0.217719	6.48393e-11	1.73294e-09	825399		NP_191785.1	Protein phosphatase 2C family protein
AT3G55710	138.042	1.33257	0.193049	4.16906e-13	1.40375e-11	824737		NP_191130.1	UDP-Glycosyltransferase superfamily protein
AT5G19560	6.68067	1.33147	1.57892	0.00845768	0.0384974	832076	ROPGEF10	NP_001331397.1	ROP uanine nucleotide exchange factor 10
AT4G01140	59.4471	1.3314	0.293829	4.39373e-07	6.87754e-06	828157		NP_192023.1	transmembrane protein, putative (DUF1191)
AT2G44470	186.192	1.32766	0.193738	5.61822e-13	1.85801e-11	819054	BGLU29	NP_001118524.1	beta glucosidase 29
AT3G52550	41.8025	1.32764	0.426521	0.000118052	0.00106392	824421		NP_190823.1	transcription repressor OFP15-like protein
AT3G12060	7.47099	1.32713	1.32426	0.00790172	0.036428	820380	TBL1	NP_187813.1	trichome birefringence-like protein (DUF828)
AT2G28710	17.0857	1.32576	0.600931	0.0014251	0.00901405	817420		NP_180439.1	C2H2-type zinc finger family protein
AT2G25890	10.3605	1.32559	0.853699	0.00465271	0.0239071	817130		NP_001324024.1	Oleosin family protein
AT1G52830	35.1422	1.32032	0.399832	6.25454e-05	0.000607203	841717	IAA6	NP_175692.1	indole-3-acetic acid 6
AT1G27080	58.2743	1.3201	0.316136	2.20983e-06	3.00716e-05	839597	NRT1.6	NP_174028.2	nitrate transporter 1.6
AT5G04200	187.846	1.31978	0.16319	5.21904e-17	2.50716e-15	830299	MC9	NP_196040.1	metacaspase 9
AT5G57785	189.615	1.31742	0.198508	2.25938e-12	7.04357e-11	28721276		NP_001318821.1	hypothetical protein AT5G57785
AT2G26530	458.687	1.31401	0.119631	3.94001e-29	3.86885e-27	817194	AR781	NP_001031423.1	AR781, pheromone receptor-like protein (DUF1645)
AT3G13900	41.2344	1.31401	0.347396	1.10923e-05	0.000129246	820603		NP_188006.4	ATPase E1-E2 type family protein / haloacid dehalogenase-like hydrolase family protein
AT1G79330	13.2633	1.30766	0.789112	0.00398352	0.0210809	844271	MC5	NP_178051.1	metacaspase 5
AT4G10265	16.3316	1.3073	0.626076	0.00186951	0.0113114	826618		NP_849355.1	Wound-responsive family protein
AT1G65985	34.6425	1.30663	0.465265	0.000302491	0.00241668	842911		NP_001322075.1	transmembrane protein, putative (DUF247)
AT4G15800	305.777	1.30644	0.144387	1.20653e-20	7.34799e-19	827260	RALFL33	NP_567476.1	ralf-like 33
AT3G02610	35.4859	1.30614	0.41298	0.000106504	0.000970156	820709		NP_186910.2	plant stearoyl-acyl-carrier desaturase family protein
AT1G05280	41.482	1.30531	0.346447	1.1731e-05	0.00013626	837026		NP_001318926.1	ERV-F (C)1 provirus ancestral Env polyprotein, putative (DUF604)
AT1G19180	807.475	1.30318	0.115071	8.11863e-31	8.57651e-29	838501	JAZ1	NP_001319041.1	jasmonate-zim-domain protein 1
AT1G66500	146.463	1.3017	0.185428	1.84587e-13	6.45908e-12	842968		NP_176823.1	Pre-mRNA cleavage complex II
AT3G49530	480.329	1.30117	0.11695	7.81558e-30	7.81207e-28	824115	NAC062	NP_190522.1	NAC domain containing protein 62
AT5G58660	18.383	1.29625	0.56153	0.00114317	0.0074683	835980		NP_200674.1	2-oxoglutarate (2OG) and Fe(II)-dependent oxygenase superfamily protein
AT2G45830	104.036	1.29419	0.223802	6.09646e-10	1.45305e-08	819191	DTA2	NP_001324038.1	downstream target of AGL15 2
AT3G03650	106.771	1.29278	0.226694	9.73683e-10	2.26077e-08	821197	EDA5	NP_187015.1	Exostosin family protein
AT1G10140	426.524	1.29198	0.128055	5.5449e-25	4.44589e-23	837551		NP_563861.1	Uncharacterized conserved protein UCP031279
AT4G25810	96.9	1.2904	0.227252	1.12057e-09	2.57766e-08	828686	XTR6	NP_194311.1	xyloglucan endotransglycosylase 6
AT1G16980	17.0308	1.29033	0.654752	0.00232662	0.0135124	838269	TPS2	NP_173142.2	trehalose-6-phosphate synthase
AT1G48470	39.2407	1.28962	0.372635	3.79897e-05	0.000387547	841268	GLN1;5	NP_175280.1	glutamine synthetase 1;5
AT2G22500	916.996	1.28779	0.0991417	1.20082e-39	1.88495e-37	816783	UCP5	NP_179836.1	uncoupling protein 5
AT5G18840	105.617	1.28715	0.217412	2.69764e-10	6.72598e-09	832002		NP_568367.1	Major facilitator superfamily protein
AT2G23170	202.987	1.28356	0.178412	5.19947e-14	1.97102e-12	816849	GH3.3	NP_179898.1	Auxin-responsive GH3 family protein
AT1G32640	1697.44	1.28024	0.0823535	1.51809e-55	4.45239e-53	840158	MYC2	NP_174541.1	Basic helix-loop-helix (bHLH) DNA-binding family protein
AT4G30440	2606.85	1.27997	0.0829101	7.7872e-55	2.14292e-52	829167	GAE1	NP_194773.1	UDP-D-glucuronate 4-epimerase 1
AT3G10020	2905.22	1.27878	0.0928336	3.17741e-44	6.38059e-42	820163		NP_001118609.1	plant/protein
AT1G73220	123.895	1.27834	0.205649	4.16334e-11	1.13769e-09	843656	2020-10-01	NP_565059.2	organic cation/carnitine transporter1
AT5G64260	1383.93	1.27533	0.0947208	2.15951e-42	4.01128e-40	836547	EXL2	NP_201231.1	EXORDIUM like 2
AT5G56540	249.664	1.27523	0.158431	7.45646e-17	3.53627e-15	835755	AGP14	NP_200465.1	arabinogalactan protein 14
AT1G22065	32.79	1.27155	0.391626	7.96111e-05	0.00074934	6240889		NP_001117328.1	hypothetical protein AT1G22065
AT1G21070	147.52	1.27034	0.182025	2.5197e-13	8.67391e-12	838703		NP_564133.1	Nucleotide-sugar transporter family protein
AT1G05450	56.4817	1.26831	0.293969	1.22331e-06	1.76718e-05	837046		NP_973763.1	Bifunctional inhibitor/lipid-transfer protein/seed storage 2S albumin superfamily protein
AT1G02720	306.435	1.26785	0.15064	3.2821e-18	1.70532e-16	839475	GATL5	NP_171772.1	galacturonosyltransferase 5
AT3G25160	16.232	1.26784	0.594845	0.00177013	0.0107892	822107		NP_189152.1	ER lumen protein retaining receptor family protein
AT5G10220	58.2998	1.26704	0.30569	2.62516e-06	3.52287e-05	830886	ANN6	NP_196584.1	annexin 6
AT3G54020	302.794	1.26622	0.142694	6.27689e-20	3.63407e-18	824569	AtIPCS1	NP_190970.1	Inositol phosphorylceramide synthase 1
AT5G47220	735.536	1.26285	0.116034	1.2653e-28	1.22624e-26	834768	ERF2	NP_199533.1	ethylene responsive element binding factor 2
AT3G46600	842.56	1.26184	0.0972548	1.47877e-39	2.30502e-37	823813		NP_190244.1	GRAS family transcription factor
AT1G68723	38.3343	1.26091	0.409687	0.000136648	0.00121071	28717410		NP_001321238.1	hypothetical protein AT1G68723
AT1G67640	8.86692	1.2585	1.33156	0.00806865	0.0370596	843088		NP_176932.1	Transmembrane amino acid transporter family protein
AT1G68170	75.7954	1.25797	0.251549	4.66701e-08	8.46442e-07	843145	UMAMIT23	NP_001323391.1	nodulin MtN21 /EamA-like transporter family protein
AT5G54220	9.33993	1.25794	0.985894	0.00652989	0.0312812	835510		NP_200233.1	Cysteine-rich protein
AT5G26120	90.6799	1.25736	0.23451	6.86987e-09	1.41918e-07	832681	ASD2	NP_197984.2	alpha-L-arabinofuranosidase 2
AT2G21750	6.79245	1.25576	1.54667	0.00904671	0.0406801	816712	EC1.3	NP_179767.1	Egg cell-secreted protein (DUF1278)
AT1G78520	60.4952	1.25562	0.356061	2.99261e-05	0.000311998	844188		NP_177973.4	Carbohydrate-binding X8 domain superfamily protein
AT4G15160	129.941	1.25435	0.223067	1.47969e-09	3.3621e-08	827182		NP_193252.5	Bifunctional inhibitor/lipid-transfer protein/seed storage 2S albumin superfamily protein
AT3G25260	149.55	1.25151	0.190912	4.63982e-12	1.40518e-10	822120		NP_189163.1	Major facilitator superfamily protein
AT5G64660	186.967	1.25123	0.168041	8.50541e-15	3.48503e-13	836587	CMPG2	NP_201271.1	CYS, MET, PRO, and GLY protein 2
AT5G67620	146.123	1.24922	0.182952	7.41635e-13	2.41682e-11	836898		NP_201563.1	DUF4228 domain protein
AT3G23730	373.489	1.24529	0.130841	1.54513e-22	1.07628e-20	821955	XTH16	NP_566738.1	xyloglucan endotransglucosylase/hydrolase 16
AT4G39650	34.1315	1.24318	0.427187	0.000240863	0.00198699	830119	GGT2	NP_195675.2	gamma-glutamyl transpeptidase 2
AT2G43870	18.4513	1.24189	0.55877	0.00145087	0.00913811	818991		NP_181915.1	Pectin lyase-like superfamily protein
AT5G24770	12833	1.24071	0.0656617	1.10323e-80	5.71883e-78	832546	VSP2	NP_568454.1	vegetative storage protein 2
AT1G04770	515.189	1.24064	0.135301	4.34799e-21	2.73776e-19	839418		NP_171969.2	Tetratricopeptide repeat (TPR)-like superfamily protein
AT4G00220	67.907	1.23905	0.264	2.16405e-07	3.5599e-06	828084	JLO	NP_191933.1	Lateral organ boundaries (LOB) domain family protein
AT2G01520	270.469	1.23726	0.155934	1.87266e-16	8.67807e-15	814681	MLP328	NP_565264.1	MLP-like protein 328
AT3G22560	39.9568	1.2325	0.401904	0.000149111	0.00130751	821828		NP_188895.1	Acyl-CoA N-acyltransferases (NAT) superfamily protein
AT3G51860	698.445	1.23041	0.0982142	4.8275e-37	6.64229e-35	824349	CAX3	NP_190754.2	cation exchanger 3
AT5G41080	145.733	1.2303	0.197276	3.94353e-11	1.08253e-09	834110	GDPD2	NP_198924.1	PLC-like phosphodiesterases superfamily protein
AT2G27690	288.559	1.22883	0.147295	6.3755e-18	3.23713e-16	817315	CYP94C1	NP_180337.1	cytochrome P450, family 94, subfamily C, polypeptide 1
AT1G24405	7.94973	1.22363	1.11826	0.00804091	0.0369474	6240799		NP_001117344.1	hypothetical protein AT1G24405
AT4G30290	101.406	1.22232	0.223888	3.9509e-09	8.43541e-08	829152	XTH19	NP_194758.1	xyloglucan endotransglucosylase/hydrolase 19
AT2G47670	49.6374	1.21873	0.315026	8.40912e-06	0.000100181	819380		NP_182289.1	Plant invertase/pectin methylesterase inhibitor superfamily protein
AT2G24550	1465.24	1.21647	0.0909969	8.7908e-42	1.60612e-39	816991		NP_565573.4	major centromere autoantigen B-like protein
AT3G03270	700.013	1.21546	0.144329	3.2251e-18	1.67961e-16	821303		NP_566198.1	Adenine nucleotide alpha hydrolases-like superfamily protein
AT1G52690	54.3073	1.21542	0.328205	1.6126e-05	0.000180355	841701	LEA7	NP_175678.1	Late embryogenesis abundant protein (LEA) family protein
AT5G59550	502.64	1.21533	0.116827	2.25845e-26	1.95879e-24	836074	RDUF2	NP_001331469.1	zinc finger (C3HC4-type RING finger) family protein
AT3G53980	949.594	1.21438	0.128882	3.79024e-22	2.56792e-20	824565		NP_190966.1	Bifunctional inhibitor/lipid-transfer protein/seed storage 2S albumin superfamily protein
AT1G61820	203.276	1.2142	0.158252	1.53097e-15	6.63918e-14	842479	BGLU46	NP_850968.1	beta glucosidase 46
AT1G21550	59.4769	1.21366	0.294137	2.86954e-06	3.81636e-05	838756		NP_564143.1	Calcium-binding EF-hand family protein
AT4G15630	397.182	1.21294	0.137367	9.66274e-20	5.48047e-18	827240		NP_567473.1	Uncharacterized protein family (UPF0497)
AT2G01890	134.437	1.21194	0.199901	1.19484e-10	3.09327e-09	814720	PAP8	NP_973397.1	purple acid phosphatase 8
AT2G15325	25.1816	1.20914	0.486624	0.000802146	0.00555965	816022		NP_179135.2	Bifunctional inhibitor/lipid-transfer protein/seed storage 2S albumin superfamily protein
AT3G13275	52.5012	1.20875	0.334182	2.20189e-05	0.000238137	820527		NP_683562.1	transmembrane protein
AT2G19900	15.6549	1.20732	0.603833	0.00240086	0.0138631	816509	NADP-ME1	NP_179580.1	NADP-malic enzyme 1
AT1G21970	35.5271	1.20696	0.384536	0.000121487	0.00109192	838800	LEC1	NP_173616.2	Histone superfamily protein
AT5G37540	380.479	1.20347	0.129964	1.87416e-21	1.21087e-19	833732		NP_568551.1	Eukaryotic aspartyl protease family protein
AT1G70090	464.071	1.20262	0.116129	3.67748e-26	3.11677e-24	843345	LGT8	NP_564983.1	glucosyl transferase family 8
AT1G72900	442.144	1.20196	0.119799	1.01079e-24	8.01797e-23	843621		NP_177433.1	Toll-Interleukin-Resistance (TIR) domain-containing protein
AT2G22942	10.1529	1.19969	0.872595	0.00626309	0.0302483	6240790		NP_001118365.4	growth factor
AT5G14070	17.9679	1.19391	0.592718	0.0023544	0.0136291	831256	ROXY2	NP_196911.1	Thioredoxin superfamily protein
AT5G25410	9.2084	1.19351	1.01962	0.00761802	0.0353889	832613		NP_568470.1	transmembrane protein, putative (DUF239)
AT1G72416	822.398	1.1926	0.116533	1.30571e-25	1.07001e-23	3767688		NP_001117588.1	Chaperone DnaJ-domain superfamily protein
AT3G25600	195.345	1.19043	0.16825	1.32893e-13	4.77004e-12	822147		NP_189188.4	Calcium-binding EF-hand family protein
AT3G05390	34.1628	1.19006	0.37912	0.000122302	0.00109791	819703		NP_187190.1	S-adenosyl-L-methionine-dependent methyltransferase
AT5G11070	1155.63	1.18919	0.0937673	6.7649e-38	9.66601e-36	830974		NP_196668.1	hypothetical protein AT5G11070
AT1G78410	49.8556	1.18664	0.326107	2.09522e-05	0.000228374	844177		NP_001321086.1	VQ motif-containing protein
AT1G47960	756.358	1.18656	0.103244	1.31966e-31	1.44192e-29	841214	C/VIF1	NP_564516.2	cell wall / vacuolar inhibitor of fructosidase 1
AT1G62620	90.0279	1.18571	0.24002	6.71849e-08	1.19232e-06	842559		NP_176450.2	Flavin-binding monooxygenase family protein
AT5G02090	85.0449	1.18552	0.243392	9.39774e-08	1.62889e-06	831871		NP_195829.1	hypothetical protein AT5G02090
AT3G49340	14.2277	1.18282	0.709633	0.00435562	0.0226709	824096		NP_566920.1	Cysteine proteinases superfamily protein
AT2G38470	755.985	1.18199	0.0992741	1.00806e-33	1.18262e-31	818429	WRKY33	NP_181381.2	WRKY DNA-binding protein 33
AT2G07739	16.768	1.17251	0.706823	0.00430378	0.0224725	815412		NP_178809.1	Ycf1 protein
AT1G67856	66.0803	1.17128	0.276239	1.85978e-06	2.56684e-05	6240476		NP_001117565.1	RING/U-box superfamily protein
AT1G70670	299.139	1.17052	0.136116	7.44416e-19	4.02744e-17	843404	CLO4	NP_564995.1	Caleosin-related family protein
AT2G47270	53.9268	1.17016	0.303576	9.18201e-06	0.00010875	819340	UPB1	NP_566098.1	transcription factor UPBEAT protein
AT3G54200	268.662	1.16944	0.162317	5.02179e-14	1.90691e-12	824587		NP_190988.1	Late embryogenesis abundant (LEA) hydroxyproline-rich glycoprotein family
AT5G17090	46.9928	1.16885	0.365285	0.000102717	0.000938348	831572		NP_197211.1	Cystatin/monellin superfamily protein
AT3G22240	157.433	1.16698	0.210784	2.6723e-09	5.85698e-08	821794		NP_566703.4	cysteine-rich/transmembrane domain PCC1-like protein
AT1G66160	89.9463	1.16679	0.231605	4.12881e-08	7.57458e-07	842931	CMPG1	NP_564866.1	CYS, MET, PRO, and GLY protein 1
AT5G25130	310.106	1.16668	0.132085	9.77225e-20	5.52851e-18	832584	CYP71B12	NP_197895.1	cytochrome P450, family 71, subfamily B, polypeptide 12
AT1G77855	34.1522	1.166	0.381535	0.000164439	0.00141847	844121		NP_683505.1	BPS1-like protein
AT3G43190	67.1913	1.16525	0.288025	4.16738e-06	5.35703e-05	823393	SUS4	NP_001326640.1	sucrose synthase 4
AT3G17600	69.7909	1.16522	0.271972	1.51756e-06	2.13686e-05	821026	IAA31	NP_188387.1	indole-3-acetic acid inducible 31
AT4G37690	49.1029	1.16458	0.337068	4.1543e-05	0.000420524	829924		NP_680773.1	Galactosyl transferase GMA12/MNN10 family protein
AT2G21260	96.044	1.1634	0.225551	2.17089e-08	4.16071e-07	816665		NP_179722.1	NAD(P)-linked oxidoreductase superfamily protein
AT5G23660	1389.61	1.1621	0.0954717	4.05767e-35	5.10991e-33	832431	SWEET12	NP_197755.1	bidirectional sugar transporter SWEET12-like protein
AT3G47960	1550.23	1.15713	0.0927805	1.00472e-36	1.34104e-34	823951	GTR1	NP_566896.2	Major facilitator superfamily protein
AT3G15510	478.05	1.15684	0.124279	1.24061e-21	8.15729e-20	820790	NAC2	NP_188170.1	NAC domain containing protein 2
AT5G64310	762.597	1.15588	0.131011	1.0347e-19	5.82408e-18	836552	AGP1	NP_201236.1	arabinogalactan protein 1
AT5G43180	29.9545	1.15545	0.528545	0.00165734	0.0102135	834336		NP_199132.1	transmembrane protein, putative (Protein of unknown function, DUF599)
AT1G72360	53.4936	1.15343	0.329259	3.64101e-05	0.000373484	843568	ERF73	NP_001077812.1	Integrase-type DNA-binding superfamily protein
AT2G40370	189.252	1.15264	0.164808	2.46261e-13	8.51184e-12	818630	LAC5	NP_181568.1	laccase 5
AT5G56985	75.618	1.15194	0.294497	7.64675e-06	9.17857e-05	28721274		NP_001330463.1	hypothetical protein AT5G56985
AT4G20800	7.72898	1.15188	1.35588	0.00944242	0.0420271	827828		NP_193812.1	FAD-binding Berberine family protein
AT4G23350	5.81956	1.15037	1.86294	0.0103609	0.0452212	828434		NP_194066.2	transmembrane protein, putative (DUF239)
AT5G04890	79.3943	1.15023	0.284872	4.41577e-06	5.65233e-05	830370	RTM2	NP_568144.1	HSP20-like chaperones superfamily protein
AT1G72910	628.529	1.15021	0.117095	8.76134e-24	6.64253e-22	843622		NP_177434.1	Toll-Interleukin-Resistance (TIR) domain-containing protein
AT5G18270	59.7682	1.14785	0.308344	1.53794e-05	0.000173135	831945	ANAC087	NP_197328.3	NAC domain containing protein 87
AT5G47330	197.983	1.14756	0.162504	1.55375e-13	5.4886e-12	834780		NP_199544.1	alpha/beta-Hydrolases superfamily protein
AT5G53870	171.617	1.14499	0.170574	1.77941e-12	5.60213e-11	835468	ENODL1	NP_001332460.1	early nodulin-like protein 1
AT1G75900	952.246	1.14312	0.245314	2.67707e-07	4.34926e-06	843923		NP_177718.1	GDSL-like Lipase/Acylhydrolase superfamily protein
AT1G22110	23.7076	1.13996	0.500495	0.00140815	0.00892366	838816		NP_001319060.1	structural constituent of ribosome
AT1G13260	1364.34	1.13967	0.0876411	1.17968e-39	1.8649e-37	837886	RAV1	NP_172784.1	related to ABI3/VP1 1
AT5G59390	29.2283	1.13918	0.441217	0.000654059	0.00468928	836058		NP_001318837.1	XH/XS domain-containing protein
AT1G27100	1175.68	1.13076	0.0880703	9.73708e-39	1.40935e-36	839599		NP_174030.2	Actin cross-linking protein
AT1G74010	31.9483	1.13019	0.403584	0.000363615	0.00284585	843739		NP_177541.1	Calcium-dependent phosphotriesterase superfamily protein
AT1G32280	26.5844	1.12855	0.44252	0.000731615	0.00516393	840120		NP_174507.1	Bifunctional inhibitor/lipid-transfer protein/seed storage 2S albumin superfamily protein
AT5G05365	32.641	1.12767	0.425531	0.000545549	0.00402126	5008200		NP_001078533.1	Heavy metal transport/detoxification superfamily protein
AT4G32380	7.04935	1.12378	1.3972	0.0100154	0.0440323	829373		NP_001320113.1	pectin lyase superfamily protein
AT1G64800	12.8087	1.12213	0.770327	0.00620043	0.0300321	28717398		NP_001319321.1	DNA binding / transcription factor
AT1G70700	4258.02	1.12127	0.0710821	4.80964e-57	1.57657e-54	843407	TIFY7	NP_177227.5	TIFY domain/Divergent CCT motif family protein
AT1G70290	2159.66	1.12	0.0795103	4.78582e-46	1.04584e-43	843365	TPS8	NP_001321199.1	trehalose-6-phosphatase synthase S8
AT5G56870	2293.97	1.1193	0.0862847	1.7533e-39	2.71396e-37	835789	BGAL4	NP_200498.1	beta-galactosidase 4
AT4G08160	167.517	1.11921	0.186046	1.66023e-10	4.22931e-09	826365		NP_192556.2	glycosyl hydrolase family 10 protein / carbohydrate-binding domain-containing protein
AT5G45110	584.649	1.11865	0.107391	2.0494e-26	1.79847e-24	834545	NPR3	NP_199324.2	NPR1-like protein 3
AT5G13790	39.1129	1.11857	0.36575	0.000173054	0.00148169	831224	AGL15	NP_196883.1	AGAMOUS-like 15
AT4G25390	147.199	1.11518	0.206673	6.49866e-09	1.34749e-07	828642		NP_194269.1	Protein kinase superfamily protein
AT1G80160	402.964	1.11266	0.123088	1.44059e-20	8.7021e-19	844356	GLYI7	NP_001320354.1	Lactoylglutathione lyase / glyoxalase I family protein
AT5G41761	228.084	1.11155	0.155457	8.33848e-14	3.09775e-12	6241304		NP_001119353.1	hypothetical protein AT5G41761
AT3G24250	21.9635	1.10917	0.495107	0.00158964	0.00985618	822012		NP_189067.1	glycine-rich protein
AT4G20820	51.4767	1.10903	0.306959	2.52505e-05	0.000268271	827830		NP_193814.1	FAD-binding Berberine family protein
AT1G80440	2098.89	1.10754	0.0858455	4.61683e-39	6.86061e-37	844383		NP_565238.1	Galactose oxidase/kelch repeat superfamily protein
AT3G46890	31.6396	1.10699	0.488835	0.00144096	0.0090886	823842		NP_190273.1	maternal effect embryo arrest protein
AT1G09575	48.1963	1.10601	0.34624	0.000114517	0.00103553	837484		NP_001322910.1	calcium uniporter-like protein (DUF607)
AT1G59930	15.36	1.10461	0.675139	0.00497442	0.0252008	842287		NP_176201.1	MADS-box family protein
AT5G04760	522.116	1.10442	0.127974	6.28575e-19	3.40899e-17	830354		NP_196096.1	Duplicated homeodomain-like superfamily protein
AT1G58420	59.5522	1.10405	0.327982	6.06795e-05	0.000592115	842211		NP_564733.1	Uncharacterized conserved protein UCP031279
AT4G12720	807.868	1.10347	0.0934903	3.86701e-33	4.39774e-31	826884	NUDT7	NP_001190707.1	MutT/nudix family protein
AT5G44480	84.253	1.103	0.267069	3.06003e-06	4.03836e-05	834475	DUR	NP_199261.1	NAD(P)-binding Rossmann-fold superfamily protein
AT5G58650	209.943	1.1022	0.177153	4.77661e-11	1.29842e-09	835979	PSY1	NP_200673.1	plant peptide containing sulfated tyrosine 1
AT2G36080	101.163	1.10213	0.222897	6.92009e-08	1.2242e-06	818181	ABS2	NP_850260.1	AP2/B3-like transcriptional factor family protein
AT2G23180	63.2662	1.10067	0.272721	4.77069e-06	6.05573e-05	816850	CYP96A1	NP_179899.1	cytochrome P450, family 96, subfamily A, polypeptide 1
AT2G20825	39.507	1.09721	0.361782	0.000189071	0.00160182	816614	ULT2	NP_179677.1	Developmental regulator, ULTRAPETALA
AT5G36100	12.7993	1.09711	0.725122	0.00594745	0.0290403	833606		NP_198459.4	transmembrane protein
AT1G68840	176.144	1.09539	0.172259	1.95221e-11	5.52918e-10	843216	RAV2	NP_564947.1	related to ABI3/VP1 2
AT5G17800	61.6625	1.0939	0.311059	3.67031e-05	0.000376316	831648	MYB56	NP_197282.1	myb domain protein 56
AT3G50970	1300.46	1.09344	0.0951643	1.50376e-31	1.63507e-29	824261	LTI30	NP_190666.1	dehydrin family protein
AT2G42760	303.783	1.09175	0.161755	1.5067e-12	4.7841e-11	818876		NP_181804.1	DUF1685 family protein
AT3G03480	28.2095	1.09072	0.469891	0.00135213	0.00861854	821249	CHAT	NP_186998.1	acetyl CoA:(Z)-3-hexen-1-ol acetyltransferase
AT1G62333	221.632	1.08929	0.40682	0.000519694	0.00385747	6240573		NP_001117533.1	hypothetical protein AT1G62333
AT4G01430	133.455	1.08899	0.219801	6.78985e-08	1.20402e-06	826685	UMAMIT29	NP_192052.1	nodulin MtN21 /EamA-like transporter family protein
AT3G19550	386.752	1.08685	0.181035	1.88878e-10	4.78421e-09	821491		NP_566643.1	glutamate racemase
AT5G07680	86.4774	1.0847	0.232822	2.96721e-07	4.77539e-06	830661	NAC080	NP_568182.2	NAC domain containing protein 80
AT3G59080	161.173	1.08427	0.188279	8.276e-10	1.93164e-08	825077		NP_191467.1	Eukaryotic aspartyl protease family protein
AT4G27460	104.661	1.08376	0.214876	4.33556e-08	7.91479e-07	828855	CBSX5	NP_194476.2	Cystathionine beta-synthase (CBS) family protein
AT2G27500	891.042	1.08324	0.0956716	1.05737e-30	1.10134e-28	817295		NP_565652.1	Glycosyl hydrolase superfamily protein
AT1G16130	61.9734	1.08227	0.278313	8.95959e-06	0.000106285	838182	WAKL2	NP_173064.1	wall associated kinase-like 2
AT2G41230	81.9168	1.08061	0.274032	6.97011e-06	8.46211e-05	818722	ORS1	NP_850348.1	ORGAN SIZE-like protein
AT5G03820	69.0056	1.08004	0.294808	2.13539e-05	0.000232071	831713		NP_001318474.1	GDSL-like Lipase/Acylhydrolase family protein
AT5G06720	112.763	1.07955	0.2284	2.06769e-07	3.41651e-06	830561	PA2	NP_196290.1	peroxidase 2
AT4G33920	726.931	1.0786	0.103518	2.0702e-26	1.8096e-24	829536		NP_195118.1	Protein phosphatase 2C family protein
AT1G65390	63.0382	1.07599	0.2751	8.2194e-06	9.80784e-05	842851	PP2-A5	NP_176718.2	phloem protein 2 A5
AT1G14480	69.2604	1.07129	0.26958	6.41397e-06	7.87123e-05	838010		NP_172900.2	Ankyrin repeat family protein
AT3G26790	83.2646	1.06993	0.257915	3.03196e-06	4.00844e-05	822293	FUS3	NP_566799.1	AP2/B3-like transcriptional factor family protein
AT2G01660	219.729	1.06979	0.152701	2.49636e-13	8.6136e-12	814695	PDLP6	NP_565272.1	plasmodesmata-located protein 6
AT4G25000	270.304	1.06767	0.152835	2.89856e-13	9.92455e-12	828603	AMY1	NP_567714.1	alpha-amylase-like protein
AT1G05260	149.677	1.06609	0.193184	3.29941e-09	7.11945e-08	837028	RCI3	NP_172018.1	Peroxidase superfamily protein
AT2G41100	2319.17	1.06188	0.0842529	2.10603e-37	2.99003e-35	818709	TCH3	NP_181643.1	Calcium-binding EF hand family protein
AT1G32100	573.986	1.0607	0.109228	2.78418e-23	2.03473e-21	840102	PRR1	NP_174490.1	pinoresinol reductase 1
AT1G12240	2333.17	1.05979	0.0773293	1.01421e-43	2.00059e-41	837777	ATBETAFRUCT4	NP_563901.1	Glycosyl hydrolases family 32 protein
AT1G05310	65.4199	1.05942	0.278322	1.2535e-05	0.000144545	837030		NP_172023.1	Pectin lyase-like superfamily protein
AT2G39980	179.366	1.05896	0.17517	1.50598e-10	3.85844e-09	818586		NP_181527.1	HXXXD-type acyl-transferase family protein
AT4G30470	549.079	1.05894	0.107173	5.40492e-24	4.16871e-22	829170		NP_194776.1	NAD(P)-binding Rossmann-fold superfamily protein
AT5G09440	1769.4	1.05715	0.0845569	7.76762e-37	1.04301e-34	830803	EXL4	NP_196506.1	EXORDIUM like 4
AT4G25490	44.0803	1.04973	0.361979	0.000298276	0.00238728	828653	CBF1	NP_567721.1	C-repeat/DRE binding factor 1
AT2G01850	1760.26	1.0491	0.0797475	1.78799e-40	3.04231e-38	814716	EXGT-A3	NP_178294.1	endoxyloglucan transferase A3
AT5G05410	238.719	1.04515	0.184735	1.55583e-09	3.52793e-08	830424	DREB2A	NP_196160.1	DRE-binding protein 2A
AT5G54380	874.382	1.04339	0.10088	4.81617e-26	4.05103e-24	835526	THE1	NP_200249.1	protein kinase family protein
AT4G14690	88.9124	1.04126	0.26435	7.51888e-06	9.05434e-05	827119	ELIP2	NP_567438.1	Chlorophyll A-B binding family protein
AT4G35350	322.713	1.04084	0.146812	1.38868e-13	4.95259e-12	829688	XCP1	NP_567983.1	xylem cysteine peptidase 1
AT1G29050	1723.99	1.04034	0.0802941	2.4507e-39	3.69095e-37	839779	TBL38	NP_564318.1	TRICHOME BIREFRINGENCE-LIKE 38
AT1G27290	1261.28	1.03842	0.0929869	6.2372e-30	6.34365e-28	839618		NP_001077602.1	transmembrane protein
AT3G51300	98.9586	1.03774	0.230196	6.20992e-07	9.4484e-06	824293	ROP1	NP_190698.1	RHO-related protein from plants 1
AT1G10540	227.681	1.03524	0.172537	2.04986e-10	5.16286e-09	837595	NAT8	NP_172524.1	nucleobase-ascorbate transporter 8
AT5G42242	9.16803	1.03498	1.2088	0.0101826	0.0445912	3771402	LCR57	NP_001031996.1	low-molecular-weight cysteine-rich 57
AT1G69790	98.8909	1.03447	0.231242	7.52834e-07	1.12622e-05	843315		NP_177137.2	Protein kinase superfamily protein
AT1G17620	1635.69	1.03372	0.0953395	2.31371e-28	2.19458e-26	838339		NP_564029.1	Late embryogenesis abundant (LEA) hydroxyproline-rich glycoprotein family
AT4G02200	173.859	1.03295	0.176176	4.64886e-10	1.12756e-08	827516		NP_849286.1	Drought-responsive family protein
AT5G16200	40.5429	1.03192	0.366726	0.000394245	0.00305341	831478		NP_001330823.1	50S ribosomal protein-like protein
AT4G33985	174.983	1.02906	0.168108	9.88437e-11	2.59203e-09	829545		NP_567947.1	membrane insertase, putative (DUF1685)
AT3G52400	928.191	1.02819	0.0991145	3.63853e-26	3.09553e-24	824405	SYP122	NP_190808.1	syntaxin of plants 122
AT2G38400	544.732	1.02552	0.115319	6.57662e-20	3.79774e-18	818421	AGT3	NP_001189701.1	alanine:glyoxylate aminotransferase 3
AT5G26030	812.115	1.0231	0.0991493	6.47827e-26	5.38808e-24	832672	FC1	NP_197975.3	ferrochelatase 1
AT3G01430	97.6546	1.02094	0.235261	1.42704e-06	2.02732e-05	821144		NP_186792.1	NHL domain protein
AT4G14730	68.7709	1.02025	0.307792	8.00166e-05	0.000751927	827126		NP_193209.2	Bax inhibitor-1 family protein
AT5G14130	33.7539	1.01968	0.405859	0.000921972	0.00625023	831263		NP_001332223.1	Peroxidase superfamily protein
AT5G66400	523.303	1.01772	0.155455	6.3902e-12	1.91448e-10	836772	RAB18	NP_001032162.1	Dehydrin family protein
AT2G46400	97.0261	1.01682	0.234394	1.39635e-06	1.98753e-05	819248	WRKY46	NP_182163.1	WRKY DNA-binding protein 46
AT1G72450	1858.88	1.01662	0.0777853	5.53421e-40	8.93896e-38	843577	JAZ6	NP_565043.1	jasmonate-zim-domain protein 6
AT2G38750	314.581	1.01571	0.153071	3.50638e-12	1.07655e-10	818457	ANNAT4	NP_181409.1	annexin 4
AT5G66070	221.859	1.01527	0.155718	7.66196e-12	2.2741e-10	836739		NP_001032158.1	RING/U-box superfamily protein
AT5G39580	21.6135	1.01485	0.541785	0.00369937	0.0198219	833954		NP_198774.1	Peroxidase superfamily protein
AT5G16360	53.2544	1.01448	0.311871	0.00010154	0.000929118	831497		NP_197140.1	NC domain-containing protein-like protein
AT2G01580	36.9508	1.01358	0.374552	0.000557413	0.00410192	814687		NP_178267.1	transmembrane protein
AT2G05540	758.237	1.01258	0.12654	1.38092e-16	6.46652e-15	815103		NP_178622.1	Glycine-rich protein family
AT1G08920	651.822	1.01235	0.10357	1.61529e-23	1.20821e-21	837413	ESL1	NP_849618.1	ERD (early response to dehydration) six-like 1
AT3G62420	983.682	1.01176	0.10994	3.87255e-21	2.4453e-19	825415	BZIP53	NP_191801.1	basic region/leucine zipper motif 53
AT2G32210	38.176	1.01005	0.357294	0.000387329	0.00300402	817780		NP_565740.1	cysteine-rich/transmembrane domain A-like protein
AT2G02515	25.1048	1.00979	0.479084	0.00239937	0.0138631	814781		NP_565287.1	hypothetical protein AT2G02515
AT2G14095	17.7701	1.00813	0.636363	0.00601926	0.0293202	815895		NP_565361.1	hypothetical protein AT2G14095
AT1G54040	581.341	1.00723	0.109909	5.56357e-21	3.48348e-19	841842	ESP	NP_175806.3	epithiospecifier protein
AT4G20830	1244.34	1.00211	0.114956	3.22632e-19	1.7713e-17	827831		NP_193815.2	FAD-binding Berberine family protein
AT1G27200	774.102	1.0019	0.109872	8.39275e-21	5.19651e-19	839609		NP_564272.1	glycosyltransferase family protein (DUF23)
AT4G36610	97.4295	1.00085	0.228792	1.21035e-06	1.753e-05	829813		NP_195379.1	alpha/beta-Hydrolases superfamily protein

## Sheet: Line6Down
Gene	baseMean	log2FoldChange	lfcSE	pvalue	padj	Gene ID	Locus	Protein product	Protein Name
AT4G22517	4.92805	-5.48159	2.58023	8.01794e-05	0.000752802	5008159		NP_001078429.1	Bifunctional inhibitor/lipid-transfer protein/seed storage 2S albumin superfamily protein
AT5G46610	4.08861	-4.97262	2.63441	0.000336313	0.0026536	834704		NP_001119385.1	aluminum activated malate transporter family protein
AT1G71000	4.14699	-4.92969	2.68519	0.00044191	0.00335954	843439		NP_177256.4	Chaperone DnaJ-domain superfamily protein
AT2G39060	40.1202	-3.19582	0.460742	3.25652e-13	1.10991e-11	818492	SWEET9	NP_181439.1	Nodulin MtN3 family protein
AT5G42170	4.4145	-3.14305	1.70672	0.00242829	0.0139898	834222		NP_199032.2	SGNH hydrolase-type esterase superfamily protein
AT1G75785	36.3886	-2.98774	0.49457	1.13457e-10	2.94407e-09	28717428		NP_001321446.1	protein TUB21
AT2G43590	171.775	-2.94676	0.215402	8.32894e-44	1.65761e-41	818961		NP_181887.1	Chitinase family protein
AT1G23660	8.92942	-2.9001	0.982504	0.000236497	0.00195676	838976		NP_173778.1	hypothetical protein (Domain of unknown function DUF220)
AT1G51780	5.38534	-2.7925	1.3664	0.00295415	0.0165053	841604	ILL5	NP_175589.1	IAA-amino acid hydrolase ILR1-like 5
AT4G00140	31.8163	-2.57379	0.453255	1.04012e-09	2.40502e-08	827907	EDA34	NP_191925.1	Calcium-binding EF-hand family protein
AT1G75790	10.2222	-2.56087	0.891491	0.00024271	0.002	843912	sks18	NP_177707.1	SKU5 similar 18
AT4G08770	47.4419	-2.37488	0.394732	1.22421e-10	3.16195e-09	826447	Prx37	NP_192617.1	Peroxidase superfamily protein
AT4G08570	11.2032	-2.33175	0.791408	0.000196962	0.00165922	826418		NP_192597.1	Heavy metal transport/detoxification superfamily protein
AT3G25810	13.0495	-2.31359	0.775987	0.000140452	0.00123938	822173		NP_189209.2	Terpenoid cyclases/Protein prenyltransferases superfamily protein
AT4G08760	41.1432	-2.30425	0.393948	2.93951e-10	7.30453e-09	826445		NP_192616.1	hypothetical protein AT4G08760
AT3G28820	15.2482	-2.30425	0.640457	2.11714e-05	0.000230425	822514		NP_189524.1	mediator of RNA polymerase II transcription subunit-like protein, putative (DUF1216)
AT1G20130	47.2794	-2.26726	0.370967	7.80779e-11	2.06939e-09	838602		NP_001185045.1	GDSL-like Lipase/Acylhydrolase superfamily protein
AT1G51860	55.0102	-2.25991	0.329135	4.21488e-13	1.41704e-11	841613		NP_175598.1	Leucine-rich repeat protein kinase family protein
AT1G35710	1733.2	-2.24029	0.11512	1.0574e-85	6.37015e-83	840475		NP_174809.1	kinase family with leucine-rich repeat domain-containing protein
AT1G75940	72.7254	-2.22175	0.291242	1.53798e-15	6.65662e-14	843927	ATA27	NP_177722.1	Glycosyl hydrolase superfamily protein
AT4G14400	2438.59	-2.15725	0.0936938	1.21749e-118	1.29228e-115	827085	ACD6	NP_567430.1	ankyrin repeat family protein
AT5G38250	11.0249	-2.11697	0.810357	0.000495226	0.00370546	833807		NP_001318693.1	Protein kinase family protein
AT3G50140	12.5831	-2.09829	0.761374	0.000291501	0.00234062	824176		NP_190583.4	transmembrane protein, putative (DUF247)
AT1G66700	115.482	-2.0799	0.238557	2.09952e-19	1.16704e-17	842988	PXMT1	NP_564881.3	S-adenosyl-L-methionine-dependent methyltransferases superfamily protein
AT1G13470	246.425	-2.07327	0.165884	5.51582e-37	7.5428e-35	837907		NP_172804.2	hypothetical protein (DUF1262)
AT1G66850	44.1176	-2.06784	0.354361	3.80361e-10	9.28614e-09	843003		NP_176857.1	Bifunctional inhibitor/lipid-transfer protein/seed storage 2S albumin superfamily protein
AT4G25480	217.748	-2.06605	0.176379	8.29687e-33	9.34027e-31	828652	DREB1A	NP_567720.1	dehydration response element B1A
AT2G24850	360.969	-2.06122	0.135913	4.25206e-53	1.11504e-50	817022	TAT3	NP_180058.1	tyrosine aminotransferase 3
AT1G51850	11.0507	-2.05387	0.770511	0.00042158	0.00322922	841612		NP_175597.1	Leucine-rich repeat protein kinase family protein
AT3G23120	119.528	-2.0497	0.217449	2.92499e-22	2.00609e-20	821887	RLP38	NP_188953.1	receptor like protein 38
AT3G11010	365.839	-2.0381	0.156915	7.05862e-40	1.13192e-37	820272	RLP34	NP_001326085.1	receptor like protein 34
AT4G30140	47.5593	-2.03791	0.361314	1.06457e-09	2.459e-08	829137	CDEF1	NP_194743.1	GDSL-like Lipase/Acylhydrolase superfamily protein
AT4G23140	269.787	-2.02264	0.163583	2.45615e-36	3.23951e-34	828413	CRK6	NP_849426.1	cysteine-rich RLK (RECEPTOR-like protein kinase) 6
AT3G24982	13.8001	-1.98959	0.727894	0.000306245	0.0024388	822091	RLP40	NP_566757.2	receptor like protein 40
AT3G22142	25.2107	-1.97859	0.59349	4.28943e-05	0.000433022	5008021		NP_001078199.1	Bifunctional inhibitor/lipid-transfer protein/seed storage 2S albumin superfamily protein
AT3G01600	31.606	-1.96748	0.421163	2.0199e-07	3.3425e-06	819872	NAC044	NP_001319443.1	NAC domain containing protein 44
AT3G12220	38.5897	-1.92995	0.395349	7.1624e-08	1.26106e-06	820402	scpl16	NP_001327318.1	serine carboxypeptidase-like 16
AT1G13608	43.8124	-1.91737	0.392335	6.46794e-08	1.15152e-06	3766720		NP_001031040.1	Defensin-like (DEFL) family protein
AT5G22794	14.9154	-1.91723	0.6552	0.000181211	0.00154463	6241095		NP_001154733.1	hypothetical protein AT5G22794
AT1G58390	10.7201	-1.91454	0.842699	0.0010508	0.00697921	842208		NP_001319265.1	Disease resistance protein (CC-NBS-LRR class) family
AT4G25110	61.2306	-1.91183	0.314113	8.42183e-11	2.22684e-09	828614	MC2	NP_001031711.1	metacaspase 2
AT1G13609	1601.99	-1.91012	0.122934	1.19573e-55	3.55371e-53	3766721		NP_001031041.1	Defensin-like (DEFL) family protein
AT5G46140	7.78012	-1.90992	1.00528	0.00248068	0.0142328	834656		NP_001332680.1	hypothetical protein (DUF295)
AT1G20070	300.277	-1.87814	0.154766	4.40472e-35	5.5158e-33	838596		NP_173435.1	hypothetical protein AT1G20070
AT1G51890	82.1918	-1.87113	0.258149	3.09302e-14	1.19902e-12	841616		NP_001322769.1	Leucine-rich repeat protein kinase family protein
AT1G58225	60.9794	-1.8694	0.322487	4.3866e-10	1.0686e-08	842190		NP_001185261.1	hypothetical protein AT1G58225
AT2G32680	140.478	-1.85101	0.200205	1.65768e-21	1.07412e-19	817828	RLP23	NP_180827.1	receptor like protein 23
AT1G02360	14.6257	-1.84993	0.765364	0.000668091	0.00477453	837724		NP_001323420.1	Chitinase family protein
AT5G60900	266.295	-1.8417	0.15204	5.87325e-35	7.23285e-33	836211	RLK1	NP_001318851.1	receptor-like protein kinase 1
AT4G29740	91.6491	-1.83647	0.248501	1.00758e-14	4.09836e-13	829096	CKX4	NP_194703.1	cytokinin oxidase 4
AT5G37950	92.2118	-1.80841	0.264554	5.80259e-13	1.91048e-11	833774		NP_198611.1	UDP-Glycosyltransferase superfamily protein
AT3G49110	152.784	-1.8026	0.200876	1.97089e-20	1.17778e-18	824072	PRXCA	NP_190480.1	peroxidase CA
AT2G15020	106.073	-1.78949	0.235429	2.27103e-15	9.69754e-14	815991		NP_179106.1	hypothetical protein AT2G15020
AT5G07760	14.2436	-1.78872	0.737381	0.000725159	0.00512323	830669		NP_001331313.1	formin homology 2 domain-containing protein / FH2 domain-containing protein
AT3G05660	146.25	-1.78851	0.19549	3.83997e-21	2.43162e-19	819733	RLP33	NP_187217.2	receptor like protein 33
AT1G66390	35.3018	-1.78167	0.38896	2.9566e-07	4.76519e-06	842957	MYB90	NP_176813.1	myb domain protein 90
AT1G26200	6.62172	-1.7761	1.24496	0.00531677	0.0265779	3766796		NP_001154368.1	TRAM, LAG1 and CLN8 (TLC) lipid-sensing domain containing protein
AT4G30640	6.0185	-1.76904	1.34571	0.00594197	0.0290327	829187		NP_567849.1	RNI-like superfamily protein
AT2G43580	43.3921	-1.76382	0.360146	6.53526e-08	1.16258e-06	818960		NP_181886.1	Chitinase family protein
AT5G07550	150.003	-1.7491	0.201826	2.77867e-19	1.53309e-17	830648	GRP19	NP_196372.1	glycine-rich protein 19
AT3G23110	66.2462	-1.72848	0.292812	2.36092e-10	5.93292e-09	821886	RLP37	NP_188952.1	receptor like protein 37
AT3G27810	85.593	-1.71388	0.288601	1.35247e-10	3.47726e-09	822401	MYB21	NP_189418.2	myb domain protein 21
AT1G14880	812.732	-1.70991	0.113584	2.03332e-52	5.20949e-50	838053	PCR1	NP_172941.1	PLANT CADMIUM RESISTANCE 1
AT1G61680	239.459	-1.69909	0.16467	4.62544e-26	3.90535e-24	842465	TPS14	NP_001185286.1	terpene synthase 14
AT4G21830	16.9381	-1.69708	0.598608	0.000278414	0.00225257	828271	MSRB7	NP_567637.1	methionine sulfoxide reductase B7
AT1G76930	336.806	-1.69537	0.13928	2.86847e-35	3.63286e-33	844028	EXT4	NP_849895.1	extensin 4
AT1G75910	73.1854	-1.66839	0.287706	4.91725e-10	1.18621e-08	843924	EXL4	NP_177719.1	extracellular lipase 4
AT3G44990	169.164	-1.66802	0.18518	1.5471e-20	9.3202e-19	823634	XTH31	NP_190085.1	xyloglucan endo-transglycosylase-related 8
AT1G74770	71.2463	-1.66591	0.271386	5.75841e-11	1.55582e-09	843816		NP_177615.2	zinc ion binding protein
AT3G25010	121.019	-1.6619	0.216917	1.22827e-15	5.3473e-14	822092	RLP41	NP_001327885.1	receptor like protein 41
AT1G51790	53.8665	-1.65695	0.316215	1.14474e-08	2.27418e-07	841605		NP_001319199.1	Leucine-rich repeat protein kinase family protein
AT2G14610	358.252	-1.63241	0.13492	7.04532e-35	8.62859e-33	815949	PR1	NP_179068.1	pathogenesis-related protein 1
AT5G54610	220.748	-1.63212	0.162338	7.09653e-25	5.64935e-23	835550	ANK	NP_200272.2	ankyrin
AT3G28790	167.174	-1.62542	0.181702	2.97977e-20	1.75712e-18	822511		NP_189521.1	transmembrane protein, putative (DUF1216)
AT4G23310	41.9532	-1.61968	0.354366	3.25711e-07	5.2231e-06	828430	CRK23	NP_194062.1	cysteine-rich RLK (RECEPTOR-like protein kinase) 23
AT3G14040	131.521	-1.61902	0.205326	2.31747e-16	1.06289e-14	820618		NP_188020.1	Pectin lyase-like superfamily protein
AT5G37940	181.479	-1.61807	0.186121	2.64139e-19	1.46459e-17	833773		NP_198610.1	Zinc-binding dehydrogenase family protein
AT2G41240	663.495	-1.61697	0.115729	1.77506e-45	3.80444e-43	818723	BHLH100	NP_850349.1	basic helix-loop-helix protein 100
AT5G19600	36.5749	-1.61083	0.410611	5.53035e-06	6.91759e-05	832080	SULTR3;5	NP_568377.1	sulfate transporter 3;5
AT4G23150	62.6895	-1.58642	0.281916	1.30409e-09	2.98442e-08	828414	CRK7	NP_194046.2	cysteine-rich RLK (RECEPTOR-like protein kinase) 7
AT3G28980	121.311	-1.58451	0.223619	1.04972e-13	3.82323e-12	822538		NP_001326978.1	mediator of RNA polymerase II transcription subunit-like protein, putative (DUF1216)
AT3G57460	44.54	-1.58439	0.339679	2.1544e-07	3.54665e-06	824913		NP_001319781.1	catalytic/ metal ion binding / metalloendopeptidase/ zinc ion binding protein
AT5G11590	12.4351	-1.56269	0.759519	0.00174641	0.010668	831031	TINY2	NP_196720.1	Integrase-type DNA-binding superfamily protein
AT4G15233	93.3741	-1.56236	0.265942	2.72562e-10	6.78815e-09	827188	ABCG42	NP_001190737.1	ABC-2 and Plant PDR ABC-type transporter family protein
AT1G51800	42.2521	-1.54844	0.35356	8.1108e-07	1.2093e-05	841606	IOS1	NP_175591.1	Leucine-rich repeat protein kinase family protein
AT4G11760	14.3184	-1.54612	0.656228	0.000943399	0.00637223	826782	LCR17	NP_192913.1	low-molecular-weight cysteine-rich 17
AT1G75930	28.8047	-1.54411	0.452985	4.14372e-05	0.000420025	843926	EXL6	NP_177721.1	extracellular lipase 6
AT4G33355	27.9816	-1.54145	0.463084	5.38961e-05	0.000530629	829472		NP_680758.3	Bifunctional inhibitor/lipid-transfer protein/seed storage 2S albumin superfamily protein
AT1G56120	202.316	-1.53943	0.169356	7.63859e-21	4.74273e-19	842064		NP_001321966.1	Leucine-rich repeat transmembrane protein kinase
AT2G15042	400.333	-1.53682	0.150367	1.15289e-25	9.51774e-24	7922469		NP_001318226.1	Leucine-rich repeat (LRR) family protein
AT4G12480	127.512	-1.52699	0.260854	2.98187e-10	7.40156e-09	826860	EARLI1	NP_192985.1	Bifunctional inhibitor/lipid-transfer protein/seed storage 2S albumin superfamily protein
AT1G56430	396.615	-1.52381	0.134531	8.06427e-31	8.55965e-29	842096	NAS4	NP_176038.1	nicotianamine synthase 4
AT4G23230	62.1223	-1.51652	0.298201	2.49462e-08	4.7203e-07	828422	CRK15	NP_194054.3	cysteine-rich RECEPTOR-like kinase
AT5G10760	950.139	-1.50558	0.106787	2.6405e-46	5.82741e-44	830943		NP_196637.1	Eukaryotic aspartyl protease family protein
AT1G47890	24.0999	-1.50422	0.467598	8.02111e-05	0.000752802	841206	RLP7	NP_175225.1	receptor like protein 7
AT5G49680	43.9248	-1.50116	0.350418	1.21251e-06	1.75499e-05	835031		NP_001078738.1	SABRE-like protein
AT1G67000	32.5733	-1.49335	0.402024	1.37926e-05	0.00015758	843018		NP_176871.2	Protein kinase superfamily protein
AT4G18630	42.3675	-1.46476	0.366307	4.27587e-06	5.48699e-05	827597		NP_193598.2	hypothetical protein (DUF688)
AT2G46790	119.261	-1.46393	0.213278	5.31067e-13	1.76415e-11	819292	PRR9	NP_566085.1	pseudo-response regulator 9
AT2G16060	71.1206	-1.46356	0.279554	1.13231e-08	2.25149e-07	816103	HB1	NP_179204.1	hemoglobin 1
AT3G05650	382.856	-1.45871	0.135082	2.51308e-28	2.37358e-26	819732	RLP32	NP_187216.1	receptor like protein 32
AT1G69940	70.8806	-1.45559	0.275656	9.73257e-09	1.95793e-07	843331	PPME1	NP_177152.2	Pectin lyase-like superfamily protein
AT3G43580	16.1674	-1.45385	0.599914	0.00083694	0.00576852	823455		NP_189944.1	Beta-galactosidase related protein
AT2G46440	581.599	-1.45351	0.109164	1.49768e-41	2.71408e-39	819252	CNGC11	NP_182167.2	cyclic nucleotide-gated channels
AT5G44630	120.511	-1.45036	0.239282	1.00787e-10	2.63958e-09	834491		NP_199276.1	Terpenoid cyclases/Protein prenyltransferases superfamily protein
AT3G56980	388.377	-1.43896	0.127135	8.6411e-31	9.08538e-29	824865	bHLH39	NP_191257.1	basic helix-loop-helix (bHLH) DNA-binding superfamily protein
AT5G37240	8.5179	-1.43419	0.995313	0.00551075	0.0273148	833698		NP_001318684.1	hypothetical protein AT5G37240
AT2G05440	77.2941	-1.43201	0.26582	5.46378e-09	1.14634e-07	815093	GRP9	NP_849937.1	GLYCINE RICH PROTEIN 9
AT5G60890	98.8019	-1.42962	0.233118	6.47988e-11	1.73294e-09	836210	MYB34	NP_200897.1	myb domain protein 34
AT4G23130	147.564	-1.42837	0.222993	1.06941e-11	3.12412e-10	828412	CRK5	NP_567677.1	cysteine-rich RLK (RECEPTOR-like protein kinase) 5
AT5G09290	24.7253	-1.42799	0.478909	0.00017779	0.00151836	830788		NP_196491.2	Inositol monophosphatase family protein
AT2G14247	618.786	-1.42739	0.137795	2.91008e-26	2.49496e-24	2745524		NP_973452.1	Expressed protein
AT3G56970	1050.1	-1.41635	0.104885	1.22214e-42	2.2892e-40	824864	bHLH38	NP_191256.1	basic helix-loop-helix (bHLH) DNA-binding superfamily protein
AT5G24530	580.922	-1.40914	0.109171	3.13071e-39	4.68346e-37	832524	DMR6	NP_197841.1	2-oxoglutarate (2OG) and Fe(II)-dependent oxygenase superfamily protein
AT1G20720	49.0909	-1.40753	0.346933	3.43385e-06	4.49709e-05	838662		NP_173495.5	RAD3-like DNA-binding helicase protein
AT1G68875	20.9029	-1.40636	0.562636	0.00066657	0.00476671	843220		NP_564949.1	hypothetical protein AT1G68875
AT1G22760	27.7121	-1.40501	0.466109	0.000160443	0.00138885	838882	PAB3	NP_173690.1	poly(A) binding protein 3
AT2G43620	67.1433	-1.39529	0.272534	2.26958e-08	4.33124e-07	818964		NP_181890.1	Chitinase family protein
AT2G46430	437.436	-1.39497	0.122066	2.38946e-31	2.58548e-29	819251	CNGC3	NP_566075.1	cyclic nucleotide gated channel 3
AT2G19190	56.3231	-1.38783	0.31794	9.48296e-07	1.40076e-05	816436	FRK1	NP_179509.1	FLG22-induced receptor-like kinase 1
AT1G18140	10.6312	-1.38759	0.819061	0.00381421	0.02032	838393	LAC1	NP_173252.2	laccase 1
AT3G11402	27.3195	-1.37804	0.453619	0.000145444	0.00127736	820312		NP_683552.2	Cysteine/Histidine-rich C1 domain family protein
AT3G48080	80.6543	-1.3775	0.253946	4.6343e-09	9.83796e-08	823963		NP_190391.1	alpha/beta-Hydrolases superfamily protein
AT1G23570	42.7577	-1.36965	0.400074	4.07267e-05	0.000413764	838967		NP_564198.3	hypothetical protein (DUF220)
AT5G07410	138.293	-1.3645	0.194968	2.06811e-13	7.2254e-12	830632		NP_568181.1	Pectin lyase-like superfamily protein
AT5G03350	131.697	-1.35792	0.212737	1.27764e-11	3.70332e-10	831863		NP_195955.1	Legume lectin family protein
AT3G28830	188.127	-1.35242	0.186287	3.044e-14	1.18207e-12	822515		NP_189525.2	mucin-like protein, putative (DUF1216)
AT2G24210	85.2661	-1.34134	0.293381	3.46524e-07	5.51715e-06	816955	TPS10	NP_179998.1	terpene synthase 10
AT1G28290	1332.26	-1.33206	0.111315	4.22462e-34	5.03566e-32	839723	AGP31	NP_001077616.1	arabinogalactan protein 31
AT1G23590	12.1525	-1.3267	0.733639	0.00328978	0.0180798	838969		NP_564199.1	OBP32pep protein, putative (Domain of unknown function DUF220)
AT1G34420	60.4241	-1.32597	0.30648	1.06618e-06	1.56041e-05	840345		NP_174702.1	leucine-rich repeat transmembrane protein kinase family protein
AT5G59680	79.9367	-1.32401	0.261599	3.14934e-08	5.86455e-07	836089		NP_200776.2	Leucine-rich repeat protein kinase family protein
AT1G53542	15.4658	-1.32278	0.659189	0.00225763	0.0131831	6240718		NP_001117482.1	hypothetical protein AT1G53542
AT5G44568	117.257	-1.31876	0.228052	5.85957e-10	1.40005e-08	5008297		NP_001078710.1	transmembrane protein
AT3G46370	109.819	-1.30625	0.220491	2.41415e-10	6.05984e-09	823783		NP_001319694.1	Leucine-rich repeat protein kinase family protein
AT4G14815	11.0387	-1.3018	0.80154	0.004527	0.0234169	827138		NP_567445.1	Bifunctional inhibitor/lipid-transfer protein/seed storage 2S albumin superfamily protein
AT3G63380	76.2952	-1.30118	0.272263	1.42139e-07	2.40234e-06	825513		NP_191897.1	ATPase E1-E2 type family protein / haloacid dehalogenase-like hydrolase family protein
AT5G44575	14.9698	-1.29929	0.650322	0.0023421	0.013574	834485		NP_850920.1	hypothetical protein AT5G44575
AT3G14460	17.7	-1.29251	0.564851	0.0012469	0.00803043	820669		NP_188064.1	LRR and NB-ARC domains-containing disease resistance protein
ATCG00170	8.67237	-1.29045	1.07507	0.00726238	0.0340797
AT5G37970	24.9381	-1.29021	0.473551	0.000402144	0.00310488	833776		NP_198613.2	S-adenosyl-L-methionine-dependent methyltransferase superfamily protein
AT3G28780	56.1137	-1.28604	0.313439	3.01513e-06	3.99453e-05	822510		NP_189520.2	transmembrane protein, putative (DUF1216)
AT5G23960	65.7611	-1.28582	0.302307	1.58551e-06	2.22691e-05	832461	TPS21	NP_001190374.1	terpene synthase 21
AT2G31230	71.4999	-1.2852	0.310098	2.50001e-06	3.36911e-05	817680	ERF15	NP_850162.1	ethylene-responsive element binding factor 15
AT2G30370	44.292	-1.28014	0.42538	0.000167123	0.00143773	817587	CHAL	NP_001324908.1	allergen-like protein
AT4G04695	76.3957	-1.27947	0.280994	3.89693e-07	6.13436e-06	825804	CPK31	NP_680596.2	calcium-dependent protein kinase 31
AT2G28160	18.6494	-1.27568	0.551273	0.00120157	0.00779026	817362	FRU	NP_001323907.1	FER-like regulator of iron uptake
AT3G07850	192.802	-1.27358	0.176063	3.77402e-14	1.45794e-12	819976		NP_187442.1	Pectin lyase-like superfamily protein
AT1G13630	41.664	-1.26934	0.36432	3.382e-05	0.000349976	837924		NP_172820.4	Tetratricopeptide repeat (TPR)-like superfamily protein
AT1G75920	10.9876	-1.26757	0.805949	0.00490502	0.0249277	843925		NP_001117605.1	GDSL-like Lipase/Acylhydrolase superfamily protein
AT1G66960	139.768	-1.26404	0.208111	1.00894e-10	2.63958e-09	843014	LUP5	NP_001323106.1	Terpenoid cyclases family protein
AT1G61120	46.6916	-1.26264	0.330808	9.97341e-06	0.000117189	842405	TPS04	NP_564772.1	terpene synthase 04
AT2G36190	44.5867	-1.25746	0.3798	6.23731e-05	0.000606272	818191	cwINV4	NP_565837.1	cell wall invertase 4
AT3G56020	287.643	-1.25432	0.155894	7.70902e-17	3.64828e-15	824768		NP_191161.1	Ribosomal protein L41 family
AT5G07130	29.8971	-1.25355	0.429726	0.000228289	0.00189589	830604	LAC13	NP_196330.3	laccase 13
AT3G22235	2733.83	-1.25319	0.110767	9.55247e-31	9.99646e-29	821791		NP_001154638.1	cysteine-rich TM module stress tolerance protein
AT5G55460	59.3164	-1.24935	0.298611	2.18725e-06	2.98007e-05	835639		NP_200357.2	Bifunctional inhibitor/lipid-transfer protein/seed storage 2S albumin superfamily protein
AT3G44450	144.889	-1.24445	0.208324	1.95315e-10	4.93602e-09	823570		NP_190031.1	hypothetical protein AT3G44450
AT1G23240	38.615	-1.24275	0.4073	0.00015222	0.00132902	838933		NP_173738.2	Caleosin-related family protein
AT2G46450	498.383	-1.23702	0.113822	1.46217e-28	1.39879e-26	819253	CNGC12	NP_001324486.1	cyclic nucleotide-gated channel 12
AT3G18290	3641.2	-1.23543	0.0943228	2.75856e-40	4.62318e-38	821357	BTS	NP_188457.1	zinc finger protein-like protein
AT5G07560	68.0039	-1.23318	0.267235	3.2385e-07	5.20073e-06	830649	GRP20	NP_196373.1	glycine-rich protein 20
AT2G38940	35.8113	-1.23294	0.426427	0.000243705	0.00200671	818479	PHT1;4	NP_181428.1	phosphate transporter 1;4
AT2G29120	199.709	-1.22977	0.166694	1.43113e-14	5.72709e-13	817460	GLR2.7	NP_180476.3	glutamate receptor 2.7
AT5G44400	93.2705	-1.22524	0.231356	1.00165e-08	2.00419e-07	834466		NP_199253.1	FAD-binding Berberine family protein
AT1G71680	9.48151	-1.22177	0.933755	0.00707419	0.0334075	843494		NP_565019.2	Transmembrane amino acid transporter family protein
AT4G26800	21.4432	-1.22061	0.535066	0.00130448	0.00834824	828787		NP_001329166.1	Pentatricopeptide repeat (PPR) superfamily protein
AT4G22490	27.9221	-1.21972	0.489882	0.000757913	0.00531756	828344		NP_193980.1	Bifunctional inhibitor/lipid-transfer protein/seed storage 2S albumin superfamily protein
AT2G47130	88.7059	-1.21717	0.240932	3.60174e-08	6.668e-07	819326	SDR3	NP_182235.1	NAD(P)-binding Rossmann-fold superfamily protein
AT2G44940	185.689	-1.21661	0.172134	1.3194e-13	4.75111e-12	819103		NP_182021.1	Integrase-type DNA-binding superfamily protein
AT5G46050	81.4236	-1.2154	0.257389	1.94097e-07	3.21907e-06	834646	PTR3	NP_199417.1	peptide transporter 3
AT1G16515	23.0685	-1.21441	0.478692	0.000667089	0.0047689	28717243		NP_001321390.1	transmembrane protein
AT4G29920	53.5534	-1.2135	0.314356	8.44149e-06	0.000100406	829115		NP_194721.1	Double Clp-N motif-containing P-loop nucleoside triphosphate hydrolases superfamily protein
AT2G46830	237.138	-1.21211	0.15116	9.75994e-17	4.58964e-15	819296	CCA1	NP_850460.1	circadian clock associated 1
AT1G54020	170.889	-1.21161	0.176397	5.55783e-13	1.84077e-11	841840		NP_175804.1	GDSL-like Lipase/Acylhydrolase superfamily protein
AT1G80660	47.8964	-1.20202	0.347645	4.08667e-05	0.000414977	844405	HA9	NP_178181.1
AT3G47500	429.68	-1.19934	0.123505	2.37067e-23	1.74397e-21	823904	CDF3	NP_190334.1	cycling DOF factor 3
AT2G16870	60.0232	-1.19486	0.292496	3.42207e-06	4.48429e-05	816188		NP_179279.1	Disease resistance protein (TIR-NBS-LRR class) family
AT5G22796	21.2503	-1.19334	0.536397	0.00156583	0.00973565	28721188		NP_001331602.1	hypothetical protein AT5G22796
AT2G43150	940.138	-1.18896	0.114251	2.0939e-26	1.82316e-24	818917		NP_181844.1	Proline-rich extensin-like family protein
AT5G01881	9.86416	-1.18792	0.938118	0.00768992	0.0356506	3770616		NP_001031821.1	transmembrane protein
AT3G21950	12.497	-1.18745	0.737547	0.00492656	0.0250143	821753		NP_001327559.1	S-adenosyl-L-methionine-dependent methyltransferases superfamily protein
AT5G44920	17.9444	-1.18659	0.632946	0.00307533	0.0170915	834522		NP_851131.1	Toll-Interleukin-Resistance (TIR) domain family protein
AT3G23010	66.412	-1.18037	0.282513	2.4376e-06	3.28898e-05	821875	RLP36	NP_188941.1	receptor like protein 36
AT1G09350	83.0765	-1.17977	0.248744	1.75421e-07	2.92456e-06	837457	GolS3	NP_172406.1	galactinol synthase 3
AT2G30770	63.6943	-1.17963	0.295336	5.18425e-06	6.52127e-05	817628	CYP71A13	NP_180635.3	cytochrome P450 family 71 polypeptide
AT2G24945	149.009	-1.17652	0.197051	2.03378e-10	5.12817e-09	817033		NP_850060.2	transmembrane protein
AT3G28840	87.6879	-1.17576	0.248913	2.03601e-07	3.36667e-06	822516		NP_189526.1	hypothetical protein (DUF1216)
AT3G51340	35.0127	-1.17021	0.401576	0.000260041	0.00212241	824297		NP_001327382.1	Eukaryotic aspartyl protease family protein
AT2G41090	3018.14	-1.16882	0.0753771	2.98769e-55	8.64878e-53	818708		NP_181642.1	Calcium-binding EF-hand family protein
AT5G42530	5828.42	-1.16671	0.108273	4.15809e-28	3.87798e-26	834260		NP_199068.2	hypothetical protein AT5G42530
AT4G27370	71.2163	-1.16174	0.263094	8.486e-07	1.2627e-05	828845	VIIIB	NP_001328307.1	P-loop containing nucleoside triphosphate hydrolases superfamily protein
AT1G65845	108.899	-1.15737	0.233716	6.55304e-08	1.16481e-06	842895		NP_849846.1	transmembrane protein
AT2G01008	265.64	-1.15241	0.172558	2.28076e-12	7.10029e-11	6241151		NP_001189491.1	maternal effect embryo arrest protein
AT5G44620	208.997	-1.14719	0.15904	5.23713e-14	1.98193e-12	834490	CYP706A3	NP_199275.1	cytochrome P450, family 706, subfamily A, polypeptide 3
AT5G59670	432.09	-1.13975	0.123572	2.63182e-21	1.69058e-19	836088		NP_001318840.1	Leucine-rich repeat protein kinase family protein
AT1G65790	383.994	-1.13083	0.124364	9.15807e-21	5.63904e-19	842890	RK1	NP_176755.1	receptor kinase 1
AT3G27940	47.0654	-1.1302	0.333771	5.67498e-05	0.000556757	822418	LBD26	NP_001326100.1	LOB domain-containing protein 26
AT2G20570	765.48	-1.12565	0.102817	6.47154e-29	6.32678e-27	816579	GPRI1	NP_001189562.1	GBF\\'s pro-rich region-interacting factor 1
AT1G54000	33.5802	-1.12542	0.404922	0.000385784	0.00299516	841838	GLL22	NP_175802.1	GDSL-like Lipase/Acylhydrolase superfamily protein
AT5G53450	4683.03	-1.12493	0.0705422	2.85511e-58	9.9438e-56	835426	ORG1	NP_851182.1	OBP3-responsive protein 1
AT5G14870	11.4574	-1.123	0.852142	0.0072565	0.0340736	831339	CNGC18	NP_196991.1	cyclic nucleotide-gated channel 18
AT5G59650	30.3487	-1.12117	0.424773	0.000599814	0.0043548	836086		NP_001318839.1	Leucine-rich repeat protein kinase family protein
AT3G26210	178.151	-1.11829	0.178785	3.62866e-11	1.00103e-09	822222	CYP71B23	NP_189252.1	cytochrome P450, family 71, subfamily B, polypeptide 23
AT2G47460	27.0041	-1.11624	0.455074	0.000971733	0.00653589	819359	MYB12	NP_182268.1	myb domain protein 12
AT5G25910	49.3484	-1.11389	0.322935	4.48389e-05	0.000449802	832660	RLP52	NP_197963.1	receptor like protein 52
AT4G01720	76.493	-1.11322	0.250507	7.78954e-07	1.16373e-05	828001	WRKY47	NP_192081.1	WRKY family transcription factor
AT1G73870	60.0166	-1.10963	0.285047	8.56341e-06	0.000101802	843723	BBX16	NP_177528.1	B-box type zinc finger protein with CCT domain-containing protein
AT4G11890	178.618	-1.10509	0.187421	3.38843e-10	8.35998e-09	826796	ARCK1	NP_974536.1	Protein kinase superfamily protein
AT1G68320	20.6912	-1.10487	0.568008	0.0029396	0.0164467	843161	MYB62	NP_176999.1	myb domain protein 62
AT4G36150	99.3924	-1.10326	0.22827	1.19327e-07	2.03193e-06	829772		NP_195338.1	Disease resistance protein (TIR-NBS-LRR class) family
AT2G42800	109.713	-1.10201	0.230082	1.49124e-07	2.50298e-06	818880	RLP29	NP_181808.1	receptor like protein 29
AT2G25510	7531.47	-1.10056	0.11447	6.7622e-23	4.84661e-21	817089		NP_001189601.1	transmembrane protein
AT2G21850	44.1126	-1.10049	0.335214	8.43586e-05	0.000786373	816721		NP_179776.2	Cysteine/Histidine-rich C1 domain family protein
AT4G02520	1743.45	-1.10033	0.0855668	7.46085e-39	1.09409e-36	827931	GSTF2	NP_192161.1	glutathione S-transferase PHI 2
AT1G68795	28.7243	-1.09979	0.432592	0.000786982	0.00547498	843211	CLE12	NP_564943.1	CLAVATA3/ESR-RELATED 12
AT1G33340	22.8791	-1.09416	0.485311	0.00159088	0.00986108	840228		NP_174602.1	ENTH/ANTH/VHS superfamily protein
AT1G17700	22.1742	-1.09095	0.534668	0.00243881	0.0140287	838346	PRA1.F1	NP_173212.1	prenylated RAB acceptor 1.F1
AT1G61070	16.5671	-1.09038	0.717477	0.00612235	0.0297184	842399	LCR66	NP_176302.2	low-molecular-weight cysteine-rich 66
AT2G03090	353.378	-1.09011	0.128668	2.4364e-18	1.27482e-16	814838	EXPA15	NP_178409.2	expansin A15
AT5G64000	73.5758	-1.08563	0.265465	3.79741e-06	4.93265e-05	836521	SAL2	NP_201205.1	Inositol monophosphatase family protein
AT1G69180	35.5702	-1.08551	0.42807	0.000771475	0.00538558	843249	CRC	NP_177078.1	Plant-specific transcription factor YABBY family protein
AT1G61500	66.656	-1.08519	0.287829	1.38312e-05	0.000157939	842444		NP_001322479.1	S-locus lectin protein kinase family protein
AT4G00700	98.6848	-1.08388	0.23237	2.80722e-07	4.54746e-06	828031		NP_001328213.1	C2 calcium/lipid-binding plant phosphoribosyltransferase family protein
AT4G21780	16.5471	-1.07837	0.652829	0.00515502	0.0259439	828266		NP_001328478.1	hypothetical protein AT4G21780
AT1G15460	20.4168	-1.077	0.52482	0.00251749	0.0144069	838116	BOR4	NP_001319010.1	HCO3- transporter family
AT1G48330	113.977	-1.07577	0.218044	7.7903e-08	1.36582e-06	841253		NP_175267.1	SsrA-binding protein
AT5G63920	60.2047	-1.07324	0.298655	2.87486e-05	0.000301556	836513	TOP3A	NP_201197.1	topoisomerase 3alpha
AT1G26420	35.6365	-1.06811	0.385723	0.000432269	0.00329749	839184		NP_173966.1	FAD-binding Berberine family protein
AT4G23210	20.1335	-1.06665	0.59615	0.00409084	0.0215567	828420	CRK13	NP_001078435.1	cysteine-rich RLK (RECEPTOR-like protein kinase) 13
AT1G67520	42.108	-1.06648	0.346096	0.000172232	0.00147656	843073		NP_001320507.1	lectin protein kinase family protein
AT2G27402	34.4528	-1.06534	0.432527	0.000967579	0.00651187	2745565		NP_001318299.1	plastid transcriptionally active protein
AT1G09932	68.7918	-1.06527	0.296709	2.92914e-05	0.000305954	837526		NP_001321471.1	Phosphoglycerate mutase family protein
AT5G45000	9.40331	-1.06294	0.998858	0.00971158	0.0429506	834531		NP_199313.3	Disease resistance protein (TIR-NBS-LRR class) family
AT4G27300	424.01	-1.05897	0.124958	2.53081e-18	1.32112e-16	828838		NP_194460.1	S-locus lectin protein kinase family protein
AT1G21250	1929	-1.05755	0.0806383	3.06353e-40	5.09598e-38	838721	WAK1	NP_564137.1	cell wall-associated kinase
AT3G04140	70.4853	-1.05494	0.264369	6.11873e-06	7.54913e-05	819569		NP_187064.1	Ankyrin repeat family protein
AT1G61110	26.9834	-1.0519	0.467764	0.00165967	0.0102165	842404	NAC025	NP_564771.1	NAC domain containing protein 25
AT3G08660	20.8238	-1.04952	0.537657	0.00317989	0.0175924	820013		NP_187478.1	Phototropic-responsive NPH3 family protein
AT3G54500	1001.02	-1.04859	0.102107	1.03372e-25	8.56569e-24	824615		NP_191014.2	agglutinin-like protein
AT3G26830	141.338	-1.04491	0.211639	7.88025e-08	1.37982e-06	822298	PAD3	NP_189318.1	Cytochrome P450 superfamily protein
AT5G67370	1572.13	-1.04429	0.0787876	4.5545e-41	8.05713e-39	836872	CGLD27	NP_201538.1	DUF1230 family protein (DUF1230)
AT2G39030	500.946	-1.04363	0.124115	4.30453e-18	2.2057e-16	818489	NATA1	NP_565898.1	Acyl-CoA N-acyltransferases (NAT) superfamily protein
AT1G16260	290.904	-1.04078	0.138753	6.79464e-15	2.79949e-13	838195		NP_001323321.1	Wall-associated kinase family protein
AT4G12490	96.4248	-1.04047	0.232535	7.18919e-07	1.08129e-05	826861		NP_192986.1	Bifunctional inhibitor/lipid-transfer protein/seed storage 2S albumin superfamily protein
AT2G36890	19.4943	-1.03818	0.558486	0.00389967	0.0207059	818262	RAX2	NP_001324751.1	Duplicated homeodomain-like superfamily protein
AT3G09600	69.3885	-1.03676	0.2735	1.3874e-05	0.000158347	820117	RVE8	NP_001327348.1	Homeodomain-like superfamily protein
AT5G43155	25.4982	-1.03396	0.479496	0.00208522	0.0123814	28721245		NP_001330876.1	QWRF motif protein
AT1G03540	16.1505	-1.0322	0.647398	0.00597404	0.0291318	839466		NP_171853.1	Pentatricopeptide repeat (PPR-like) superfamily protein
AT1G26150	1360.85	-1.03173	0.115787	5.1957e-20	3.02634e-18	839156	PERK10	NP_173940.2	proline-rich extensin-like receptor kinase 10
AT1G21240	82.0559	-1.03074	0.258264	5.99186e-06	7.42817e-05	838719	WAK3	NP_173547.1	wall associated kinase 3
AT2G29110	25.2358	-1.03048	0.472727	0.00203013	0.0121059	817459	GLR2.8	NP_001324459.1	glutamate receptor 2.8
AT4G27010	121.825	-1.03047	0.206118	5.69308e-08	1.01845e-06	828809	EMB2788	NP_001320074.1	ribosome 60S biogenesis amino-terminal protein
AT5G60950	31.3164	-1.02978	0.433762	0.0012763	0.00818907	836216	COBL5	NP_200903.1	COBRA-like protein 5 precursor
AT3G55870	10.8166	-1.02949	0.906224	0.00976756	0.0431297	824753		NP_001325916.1	ADC synthase superfamily protein
AT5G27870	15.4236	-1.02753	0.654708	0.00605465	0.0294669	832850		NP_198139.1	Plant invertase/pectin methylesterase inhibitor superfamily
AT3G54260	429.765	-1.02703	0.122817	6.74739e-18	3.4027e-16	824593	TBL36	NP_566996.1	TRICHOME BIREFRINGENCE-LIKE 36
AT4G21640	15.8074	-1.02507	0.699364	0.00683683	0.032514	828251		NP_193895.2	Subtilase family protein
AT1G24070	302.373	-1.02236	0.143127	9.44996e-14	3.4759e-12	839019	CSLA10	NP_173818.1	cellulose synthase-like A10
AT5G65970	16.9058	-1.0223	0.609584	0.00531074	0.0265656	836727	MLO10	NP_201398.1	Seven transmembrane MLO family protein
AT1G52400	5185.68	-1.02087	0.0749772	3.32318e-43	6.4412e-41	841670	BGLU18	NP_175649.1	beta glucosidase 18
AT1G44740	24.3893	-1.01999	0.54109	0.00361188	0.0194372	841038		NP_175095.1	hypothetical protein AT1G44740
AT4G36090	131.79	-1.01833	0.191107	1.03408e-08	2.06539e-07	829765		NP_001031794.1	oxidoreductase, 2OG-Fe(II) oxygenase family protein
AT1G07880	83.9896	-1.01716	0.247692	3.91671e-06	5.07578e-05	837303	ATMPK13	NP_001030990.1	Protein kinase superfamily protein
AT5G28400	79.2308	-1.01421	0.310697	9.28254e-05	0.000857827	832925		NP_198192.4	embryo defective protein
AT1G63100	135.783	-1.01382	0.189095	8.57222e-09	1.74244e-07	842613		NP_001319298.1	GRAS family transcription factor
AT4G18195	12.7011	-1.01231	0.856682	0.00911697	0.0409053	3770302	PUP8	NP_001031662.1	purine permease 8
AT1G21310	1270.59	-1.00993	0.106993	3.96571e-22	2.67056e-20	838728	EXT3	NP_173553.1	extensin 3
AT1G67120	543.989	-1.00909	0.131269	1.60919e-15	6.95134e-14	843032		NP_176883.5	midasin-like protein
AT2G02020	46.9106	-1.00778	0.356215	0.000386837	0.0030023	814733	PTR4	NP_001189498.1	Major facilitator superfamily protein
AT5G65310	1071.69	-1.00705	0.0931477	3.51674e-28	3.30752e-26	836656	HB5	NP_201334.1	homeobox protein 5
AT1G30420	118.053	-1.00202	0.207691	1.43998e-07	2.42426e-06	839922	ABCC11	NP_001319112.1	multidrug resistance-associated protein 12
AT2G39310	101.248	-1.00124	0.229714	1.29192e-06	1.85667e-05	818516	JAL22	NP_001078021.1	jacalin-related lectin 22
